# Supplementary material for: Meclofenamic Acid Restores Gefinitib Sensitivity by Downregulating Breast Cancer Resistance Protein and Multidrug Resistance Protein 7 via FTO/m6A-Demethylation/c-Myc in Non-Small Cell Lung Cancer
Source: Front Oncol. 2022 Apr 21;12:870636. doi: 10.3389/fonc.2022.870636 (PMC9069108; doi:10.3389/fonc.2022.870636)
Supplement: Supplementary file 1 [file DataSheet_1.zip]

Archive with 20 entries (17 files):
- Figure2.jpg
- Figure3.jpg
- Figure5.jpg
- Figure6.jpg
- Flowcytometry gating.pptx
- mebluefig6a .jpg
- mebluefig6b.jpg
- RAWDATA for flowcytometry/
- RAWDATA for flowcytometry/H292GR/
- RAWDATA for flowcytometry/H292GR/20220202.wsp
- RAWDATA for flowcytometry/H292GR/control.fcs
- RAWDATA for flowcytometry/H292GR/GE-MA.fcs
- RAWDATA for flowcytometry/H292GR/GE.fcs
- RAWDATA for flowcytometry/H292GR/MA.fcs
- RAWDATA for flowcytometry/PC9GR/
- RAWDATA for flowcytometry/PC9GR/20220202.wsp
- RAWDATA for flowcytometry/PC9GR/control.fcs
- RAWDATA for flowcytometry/PC9GR/GE-MA.fcs
- RAWDATA for flowcytometry/PC9GR/GE.fcs
- RAWDATA for flowcytometry/PC9GR/MA.fcs
