# Supplementary material for: Meclofenamic Acid Restores Gefinitib Sensitivity by Downregulating Breast Cancer Resistance Protein and Multidrug Resistance Protein 7 via FTO/m6A-Demethylation/c-Myc in Non-Small Cell Lung Cancer
Source: Front Oncol. 2022 Apr 21;12:870636. doi: 10.3389/fonc.2022.870636 (PMC9069108; doi:10.3389/fonc.2022.870636)
Supplement: Supplementary file 1 [file DataSheet_1.zip › RAWDATA for flowcytometry/H292GR/20220202.wsp]

<?xml version="1.0" encoding="UTF-8"?>
 <Workspace version="20.0"  modDate="Wed Feb 02 13:53:32 CST 2022"  flowJoVersion="10.0.7r2"  drawRowBorders="1"  drawColumnBorders="1"  curGroup="All Samples"  groupPaneHeight="-1"  xmlns:xsi="http://www.w3.org/2001/XMLSchema-instance"  xmlns:gating="http://www.isac-net.org/std/Gating-ML/v2.0/gating"  xmlns:transforms="http://www.isac-net.org/std/Gating-ML/v2.0/transformations"  xmlns:data-type="http://www.isac-net.org/std/Gating-ML/v2.0/datatypes"  xsi:schemaLocation="http://www.isac-net.org/std/Gating-ML/v2.0/gating http://www.isac-net.org/std/Gating-ML/v2.0/gating/Gating-ML.v2.0.xsd http://www.isac-net.org/std/Gating-ML/v2.0/transformations http://www.isac-net.org/std/Gating-ML/v2.0/gating/Transformations.v2.0.xsd http://www.isac-net.org/std/Gating-ML/v2.0/datatypes http://www.isac-net.org/std/Gating-ML/v2.0/gating/DataTypes.v2.0.xsd "  nonAutoSaveFileName="file:/D:/M/马文超/肿瘤医院project%205分-2%20M6A/Manuscript-M6A/Data/apoptosis/RAWDATA/H292GR/20220202.wsp" >
   <WindowPosition x="1000"  y="499"  width="600"  height="720"  displayed="1"  panelState="" />
   <TextTraits font="SansSerif"  size="12"  name=""  style="plain"  color="#000000"  background="#00ffffff"  just="left" />
   <Columns>
     <TColumn width="296" >
       <Property key="fj.appnode.prop.name" />
     </TColumn>
     <TColumn width="136" >
       <Property key="fj.appnode.prop.statistic" />
     </TColumn>
     <TColumn width="135" >
       <Property key="fj.appnode.prop.ncells" />
     </TColumn>
   </Columns>
   <Matrices>
     <transforms:spilloverMatrix prefix="Comp-"  name="Acquisition-defined"  editable="0"  color="#c0c0c0"  version="FlowJo-10.0.7r2"  status="FINALIZED"  transforms:id="b83f51f8-0183-43c9-af6a-50a9cde5b3da"  suffix="" >
       <data-type:parameters>
         <data-type:parameter data-type:name="FL1-A" />
         <data-type:parameter data-type:name="FL2-A" />
         <data-type:parameter data-type:name="FL3-A" />
         <data-type:parameter data-type:name="FL4-A" />
         <data-type:parameter data-type:name="FL1-H" />
         <data-type:parameter data-type:name="FL2-H" />
         <data-type:parameter data-type:name="FL3-H" />
         <data-type:parameter data-type:name="FL4-H" />
       </data-type:parameters>
       <transforms:spillover data-type:parameter="FL1-A" >
         <transforms:coefficient data-type:parameter="FL1-A"  transforms:value="1" />
         <transforms:coefficient data-type:parameter="FL2-A"  transforms:value="0.1000000015" />
         <transforms:coefficient data-type:parameter="FL3-A"  transforms:value="0" />
         <transforms:coefficient data-type:parameter="FL4-A"  transforms:value="0" />
         <transforms:coefficient data-type:parameter="FL1-H"  transforms:value="0" />
         <transforms:coefficient data-type:parameter="FL2-H"  transforms:value="0" />
         <transforms:coefficient data-type:parameter="FL3-H"  transforms:value="0" />
         <transforms:coefficient data-type:parameter="FL4-H"  transforms:value="0" />
       </transforms:spillover>
       <transforms:spillover data-type:parameter="FL2-A" >
         <transforms:coefficient data-type:parameter="FL1-A"  transforms:value="0" />
         <transforms:coefficient data-type:parameter="FL2-A"  transforms:value="1" />
         <transforms:coefficient data-type:parameter="FL3-A"  transforms:value="0" />
         <transforms:coefficient data-type:parameter="FL4-A"  transforms:value="0" />
         <transforms:coefficient data-type:parameter="FL1-H"  transforms:value="0" />
         <transforms:coefficient data-type:parameter="FL2-H"  transforms:value="0" />
         <transforms:coefficient data-type:parameter="FL3-H"  transforms:value="0" />
         <transforms:coefficient data-type:parameter="FL4-H"  transforms:value="0" />
       </transforms:spillover>
       <transforms:spillover data-type:parameter="FL3-A" >
         <transforms:coefficient data-type:parameter="FL1-A"  transforms:value="0" />
         <transforms:coefficient data-type:parameter="FL2-A"  transforms:value="0" />
         <transforms:coefficient data-type:parameter="FL3-A"  transforms:value="1" />
         <transforms:coefficient data-type:parameter="FL4-A"  transforms:value="0" />
         <transforms:coefficient data-type:parameter="FL1-H"  transforms:value="0" />
         <transforms:coefficient data-type:parameter="FL2-H"  transforms:value="0" />
         <transforms:coefficient data-type:parameter="FL3-H"  transforms:value="0" />
         <transforms:coefficient data-type:parameter="FL4-H"  transforms:value="0" />
       </transforms:spillover>
       <transforms:spillover data-type:parameter="FL4-A" >
         <transforms:coefficient data-type:parameter="FL1-A"  transforms:value="0" />
         <transforms:coefficient data-type:parameter="FL2-A"  transforms:value="0" />
         <transforms:coefficient data-type:parameter="FL3-A"  transforms:value="0" />
         <transforms:coefficient data-type:parameter="FL4-A"  transforms:value="1" />
         <transforms:coefficient data-type:parameter="FL1-H"  transforms:value="0" />
         <transforms:coefficient data-type:parameter="FL2-H"  transforms:value="0" />
         <transforms:coefficient data-type:parameter="FL3-H"  transforms:value="0" />
         <transforms:coefficient data-type:parameter="FL4-H"  transforms:value="0" />
       </transforms:spillover>
       <transforms:spillover data-type:parameter="FL1-H" >
         <transforms:coefficient data-type:parameter="FL1-A"  transforms:value="0" />
         <transforms:coefficient data-type:parameter="FL2-A"  transforms:value="0" />
         <transforms:coefficient data-type:parameter="FL3-A"  transforms:value="0" />
         <transforms:coefficient data-type:parameter="FL4-A"  transforms:value="0" />
         <transforms:coefficient data-type:parameter="FL1-H"  transforms:value="1" />
         <transforms:coefficient data-type:parameter="FL2-H"  transforms:value="0.1000000015" />
         <transforms:coefficient data-type:parameter="FL3-H"  transforms:value="0" />
         <transforms:coefficient data-type:parameter="FL4-H"  transforms:value="0" />
       </transforms:spillover>
       <transforms:spillover data-type:parameter="FL2-H" >
         <transforms:coefficient data-type:parameter="FL1-A"  transforms:value="0" />
         <transforms:coefficient data-type:parameter="FL2-A"  transforms:value="0" />
         <transforms:coefficient data-type:parameter="FL3-A"  transforms:value="0" />
         <transforms:coefficient data-type:parameter="FL4-A"  transforms:value="0" />
         <transforms:coefficient data-type:parameter="FL1-H"  transforms:value="0" />
         <transforms:coefficient data-type:parameter="FL2-H"  transforms:value="1" />
         <transforms:coefficient data-type:parameter="FL3-H"  transforms:value="0" />
         <transforms:coefficient data-type:parameter="FL4-H"  transforms:value="0" />
       </transforms:spillover>
       <transforms:spillover data-type:parameter="FL3-H" >
         <transforms:coefficient data-type:parameter="FL1-A"  transforms:value="0" />
         <transforms:coefficient data-type:parameter="FL2-A"  transforms:value="0" />
         <transforms:coefficient data-type:parameter="FL3-A"  transforms:value="0" />
         <transforms:coefficient data-type:parameter="FL4-A"  transforms:value="0" />
         <transforms:coefficient data-type:parameter="FL1-H"  transforms:value="0" />
         <transforms:coefficient data-type:parameter="FL2-H"  transforms:value="0" />
         <transforms:coefficient data-type:parameter="FL3-H"  transforms:value="1" />
         <transforms:coefficient data-type:parameter="FL4-H"  transforms:value="0" />
       </transforms:spillover>
       <transforms:spillover data-type:parameter="FL4-H" >
         <transforms:coefficient data-type:parameter="FL1-A"  transforms:value="0" />
         <transforms:coefficient data-type:parameter="FL2-A"  transforms:value="0" />
         <transforms:coefficient data-type:parameter="FL3-A"  transforms:value="0" />
         <transforms:coefficient data-type:parameter="FL4-A"  transforms:value="0" />
         <transforms:coefficient data-type:parameter="FL1-H"  transforms:value="0" />
         <transforms:coefficient data-type:parameter="FL2-H"  transforms:value="0" />
         <transforms:coefficient data-type:parameter="FL3-H"  transforms:value="0" />
         <transforms:coefficient data-type:parameter="FL4-H"  transforms:value="1" />
       </transforms:spillover>
     </transforms:spilloverMatrix>
   </Matrices>
   <Cytometers>
     <Cytometer name="CFLOW"  cyt="BD Accuri C6"  useFCS3="1"  extraNegs="0"  widthBasis="-10"  linMin="0"  logMin="1"  linMax="16777216"  logMax="16777216"  linearRescale="1"  logRescale="1"  linFromKW="1"  logFromKW="1"  useGain="1"  useTransform="0"  transformType="LOG"  manufacturer=""  serialnumber=""  homepage="workspaces-and-samples/flowjo-and-your-cytometer/ws-cytometer-accuri/"  icon="accuri.png" >
       <LinParams>
         <Param>time</Param>
       </LinParams>
       <LogParams/>
       <FilterParams>
         <Param/>
       </FilterParams>
       <TransformStore>
         <Transforms>
           <MatrixID matrixId="b83f51f8-0183-43c9-af6a-50a9cde5b3da" />
           <Transforms>
             <transforms:linear transforms:minRange="0"  transforms:maxRange="16777216"  gain="1" >
               <data-type:parameter data-type:name="FSC-H" />
             </transforms:linear>
             <transforms:log transforms:offset="1"  transforms:decades="7.2247198959" >
               <data-type:parameter data-type:name="FL4-A" />
             </transforms:log>
             <transforms:linear transforms:minRange="0"  transforms:maxRange="16777216"  gain="1" >
               <data-type:parameter data-type:name="SSC-H" />
             </transforms:linear>
             <transforms:biex transforms:length="256"  transforms:maxRange="16777215.999999985"  transforms:neg="0.2"  transforms:width="-10"  transforms:pos="6.2247198959" >
               <data-type:parameter data-type:name="FL1-A" />
             </transforms:biex>
             <transforms:log transforms:offset="1"  transforms:decades="7.2247198959" >
               <data-type:parameter data-type:name="FL4-H" />
             </transforms:log>
             <transforms:linear transforms:minRange="0"  transforms:maxRange="16777216"  gain="1" >
               <data-type:parameter data-type:name="SSC-A" />
             </transforms:linear>
             <transforms:linear transforms:minRange="0"  transforms:maxRange="16777216"  gain="0.1" >
               <data-type:parameter data-type:name="Time" />
             </transforms:linear>
             <transforms:log transforms:offset="1"  transforms:decades="7.2247198959" >
               <data-type:parameter data-type:name="FL3-A" />
             </transforms:log>
             <transforms:log transforms:offset="1"  transforms:decades="7.2247198959" >
               <data-type:parameter data-type:name="FL2-H" />
             </transforms:log>
             <transforms:log transforms:offset="1"  transforms:decades="7.2247198959" >
               <data-type:parameter data-type:name="FL3-H" />
             </transforms:log>
             <transforms:linear transforms:minRange="0"  transforms:maxRange="16777216"  gain="1" >
               <data-type:parameter data-type:name="FSC-A" />
             </transforms:linear>
             <transforms:linear transforms:minRange="0"  transforms:maxRange="16777216"  gain="1" >
               <data-type:parameter data-type:name="Width" />
             </transforms:linear>
             <transforms:biex transforms:length="256"  transforms:maxRange="16777215.999999985"  transforms:neg="0"  transforms:width="-251.188643151"  transforms:pos="6.2247198959" >
               <data-type:parameter data-type:name="FL2-A" />
             </transforms:biex>
             <transforms:log transforms:offset="1"  transforms:decades="7.2247198959" >
               <data-type:parameter data-type:name="FL1-H" />
             </transforms:log>
           </Transforms>
         </Transforms>
       </TransformStore>
     </Cytometer>
   </Cytometers>
   <Groups>
     <GroupNode name="All Samples"  annotation=""  owningGroup="All Samples"  expanded="1"  sortPriority="10"  count="-1" >
       <Graph smoothing="0"  backColor="#ffffff"  foreColor="#000000"  type="Pseudocolor"  fast="1"  rowCount="0" >
         <Axis dimension="x"  name=""  label=""  auto="auto" />
         <Axis dimension="y"  name=""  label=""  auto="auto" />
         <GraphSettings level="5%"  smoothingHighResolution="1"  contourHighResolution="1"  histogramSmoothingCount="0"  graphResolution="256"  showOutliers="0"  drawLargeDots="0"  dotsToDraw="8000"  tint="le.chartfill.tinted.40"  lineWeight="le.lineweight.normal"  lineStyle="le.linestyle.solid" />
         <GraphEnvironment showGrid="0"  showAxes="tnlTNL"  showGates="1"  showFreqOnPlots="1"  showGateNameOnPlots="1"  showMedians="0"  showUncomped="0"  addEventParam="0"  lastYAxisName="" >
           <TextTraits font="SansSerif"  size="12"  name="Labels"  style="plain"  color="#000000"  background="#00ffffff"  just="left" />
           <TextTraits font="SansSerif"  size="12"  name="LayoutGates"  style="plain"  color="#000000"  background="#00ffffff"  just="left" />
           <TextTraits font="SansSerif"  size="10"  name="Numbers"  style="plain"  color="#000000"  background="#00ffffff"  just="left" />
           <TextTraits font="SansSerif"  size="10"  name="Legend"  style="plain"  color="#000000"  background="#00ffffff"  just="left" />
         </GraphEnvironment>
       </Graph>
       <Subpopulations>
         <Population name="GATE1"  annotation=""  owningGroup="All Samples"  expanded="1"  sortPriority="10"  count="10693" >
           <Graph smoothing="0"  backColor="#ffffff"  foreColor="#000000"  type="Pseudocolor"  fast="1"  rowCount="0" >
             <Axis dimension="x"  name="Comp-FL1-A"  label=""  auto="auto" />
             <Axis dimension="y"  name="Comp-FL2-A"  label=""  auto="auto" />
             <GraphSettings level="5%"  smoothingHighResolution="1"  contourHighResolution="1"  histogramSmoothingCount="0"  graphResolution="256"  showOutliers="0"  drawLargeDots="0"  dotsToDraw="8000"  tint="le.chartfill.tinted.40"  lineWeight="le.lineweight.normal"  lineStyle="le.linestyle.solid" />
             <GraphEnvironment showGrid="0"  showAxes="tnlTNL"  showGates="1"  showFreqOnPlots="1"  showGateNameOnPlots="1"  showMedians="0"  showUncomped="0"  addEventParam="0"  lastYAxisName="" >
               <TextTraits font="SansSerif"  size="12"  name="Labels"  style="plain"  color="#000000"  background="#00ffffff"  just="left" />
               <TextTraits font="SansSerif"  size="12"  name="LayoutGates"  style="plain"  color="#000000"  background="#00ffffff"  just="left" />
               <TextTraits font="SansSerif"  size="10"  name="Numbers"  style="plain"  color="#000000"  background="#00ffffff"  just="left" />
               <TextTraits font="SansSerif"  size="10"  name="Legend"  style="plain"  color="#000000"  background="#00ffffff"  just="left" />
               <WindowPosition x="431"  y="624"  width="390"  height="520"  displayed="1"  panelState="---" />
             </GraphEnvironment>
           </Graph>
           <Gate gating:id="ID1874396097" >
             <gating:PolygonGate eventsInside="1"  annoOffsetX="0"  annoOffsetY="0"  tint="#000000"  isTinted="0"  lineWeight="Normal"  userDefined="1"  quadId="-1"  gateResolution="256" >
               <gating:dimension>
                 <data-type:fcs-dimension data-type:name="FSC-A" />
               </gating:dimension>
               <gating:dimension>
                 <data-type:fcs-dimension data-type:name="SSC-A" />
               </gating:dimension>
               <gating:vertex>
                 <gating:coordinate data-type:value="2523402.4065040653" />
                 <gating:coordinate data-type:value="449389.7142857143" />
               </gating:vertex>
               <gating:vertex>
                 <gating:coordinate data-type:value="2387002.276422764" />
                 <gating:coordinate data-type:value="1647762.2857142857" />
               </gating:vertex>
               <gating:vertex>
                 <gating:coordinate data-type:value="2387002.276422764" />
                 <gating:coordinate data-type:value="3744914.285714286" />
               </gating:vertex>
               <gating:vertex>
                 <gating:coordinate data-type:value="2796202.6666666665" />
                 <gating:coordinate data-type:value="5242880" />
               </gating:vertex>
               <gating:vertex>
                 <gating:coordinate data-type:value="3341803.18699187" />
                 <gating:coordinate data-type:value="5991862.857142857" />
               </gating:vertex>
               <gating:vertex>
                 <gating:coordinate data-type:value="4501204.292682927" />
                 <gating:coordinate data-type:value="7115337.142857143" />
               </gating:vertex>
               <gating:vertex>
                 <gating:coordinate data-type:value="5524205.268292683" />
                 <gating:coordinate data-type:value="7489828.571428572" />
               </gating:vertex>
               <gating:vertex>
                 <gating:coordinate data-type:value="6888206.569105691" />
                 <gating:coordinate data-type:value="7864320" />
               </gating:vertex>
               <gating:vertex>
                 <gating:coordinate data-type:value="8797808.390243903" />
                 <gating:coordinate data-type:value="8238811.428571428" />
               </gating:vertex>
               <gating:vertex>
                 <gating:coordinate data-type:value="10161809.69105691" />
                 <gating:coordinate data-type:value="8613302.857142856" />
               </gating:vertex>
               <gating:vertex>
                 <gating:coordinate data-type:value="11662211.121951219" />
                 <gating:coordinate data-type:value="8987794.285714285" />
               </gating:vertex>
               <gating:vertex>
                 <gating:coordinate data-type:value="12685212.097560976" />
                 <gating:coordinate data-type:value="9137590.857142856" />
               </gating:vertex>
               <gating:vertex>
                 <gating:coordinate data-type:value="13708213.07317073" />
                 <gating:coordinate data-type:value="9512082.285714285" />
               </gating:vertex>
               <gating:vertex>
                 <gating:coordinate data-type:value="14594813.918699186" />
                 <gating:coordinate data-type:value="9736777.142857144" />
               </gating:vertex>
               <gating:vertex>
                 <gating:coordinate data-type:value="15617814.894308943" />
                 <gating:coordinate data-type:value="10111268.57142857" />
               </gating:vertex>
               <gating:vertex>
                 <gating:coordinate data-type:value="16436215.674796747" />
                 <gating:coordinate data-type:value="10261065.142857144" />
               </gating:vertex>
               <gating:vertex>
                 <gating:coordinate data-type:value="17322816.520325202" />
                 <gating:coordinate data-type:value="10485760" />
               </gating:vertex>
               <gating:vertex>
                 <gating:coordinate data-type:value="18141217.300813008" />
                 <gating:coordinate data-type:value="10635556.57142857" />
               </gating:vertex>
               <gating:vertex>
                 <gating:coordinate data-type:value="19027818.14634146" />
                 <gating:coordinate data-type:value="10635556.57142857" />
               </gating:vertex>
               <gating:vertex>
                 <gating:coordinate data-type:value="20391819.44715447" />
                 <gating:coordinate data-type:value="10560658.285714285" />
               </gating:vertex>
               <gating:vertex>
                 <gating:coordinate data-type:value="21551220.55284553" />
                 <gating:coordinate data-type:value="9586980.57142857" />
               </gating:vertex>
               <gating:vertex>
                 <gating:coordinate data-type:value="22437821.398373984" />
                 <gating:coordinate data-type:value="8463506.285714285" />
               </gating:vertex>
               <gating:vertex>
                 <gating:coordinate data-type:value="22915221.85365854" />
                 <gating:coordinate data-type:value="7714523.428571428" />
               </gating:vertex>
               <gating:vertex>
                 <gating:coordinate data-type:value="23256222.17886179" />
                 <gating:coordinate data-type:value="6441252.571428572" />
               </gating:vertex>
               <gating:vertex>
                 <gating:coordinate data-type:value="23597222.50406504" />
                 <gating:coordinate data-type:value="5467574.857142857" />
               </gating:vertex>
               <gating:vertex>
                 <gating:coordinate data-type:value="23938222.82926829" />
                 <gating:coordinate data-type:value="4568795.428571428" />
               </gating:vertex>
               <gating:vertex>
                 <gating:coordinate data-type:value="24142823.024390243" />
                 <gating:coordinate data-type:value="3220626.285714286" />
               </gating:vertex>
               <gating:vertex>
                 <gating:coordinate data-type:value="24142823.024390243" />
                 <gating:coordinate data-type:value="1348169.142857143" />
               </gating:vertex>
               <gating:vertex>
                 <gating:coordinate data-type:value="24142823.024390243" />
                 <gating:coordinate data-type:value="224694.8571428571" />
               </gating:vertex>
               <gating:vertex>
                 <gating:coordinate data-type:value="24142823.024390243" />
                 <gating:coordinate data-type:value="-1273270.857142857" />
               </gating:vertex>
               <gating:vertex>
                 <gating:coordinate data-type:value="23324422.243902437" />
                 <gating:coordinate data-type:value="-2172050.285714286" />
               </gating:vertex>
               <gating:vertex>
                 <gating:coordinate data-type:value="22506021.463414636" />
                 <gating:coordinate data-type:value="-2921033.1428571427" />
               </gating:vertex>
               <gating:vertex>
                 <gating:coordinate data-type:value="21619420.61788618" />
                 <gating:coordinate data-type:value="-3295524.5714285714" />
               </gating:vertex>
               <gating:vertex>
                 <gating:coordinate data-type:value="20255419.31707317" />
                 <gating:coordinate data-type:value="-3670016" />
               </gating:vertex>
               <gating:vertex>
                 <gating:coordinate data-type:value="18891418.016260162" />
                 <gating:coordinate data-type:value="-3894710.8571428573" />
               </gating:vertex>
               <gating:vertex>
                 <gating:coordinate data-type:value="17868417.040650405" />
                 <gating:coordinate data-type:value="-3894710.8571428573" />
               </gating:vertex>
               <gating:vertex>
                 <gating:coordinate data-type:value="16504415.739837399" />
                 <gating:coordinate data-type:value="-3894710.8571428573" />
               </gating:vertex>
               <gating:vertex>
                 <gating:coordinate data-type:value="15481414.764227642" />
                 <gating:coordinate data-type:value="-3894710.8571428573" />
               </gating:vertex>
               <gating:vertex>
                 <gating:coordinate data-type:value="14322013.658536585" />
                 <gating:coordinate data-type:value="-3894710.8571428573" />
               </gating:vertex>
               <gating:vertex>
                 <gating:coordinate data-type:value="13435412.81300813" />
                 <gating:coordinate data-type:value="-3894710.8571428573" />
               </gating:vertex>
               <gating:vertex>
                 <gating:coordinate data-type:value="11594011.056910569" />
                 <gating:coordinate data-type:value="-3894710.8571428573" />
               </gating:vertex>
               <gating:vertex>
                 <gating:coordinate data-type:value="10571010.081300814" />
                 <gating:coordinate data-type:value="-3894710.8571428573" />
               </gating:vertex>
               <gating:vertex>
                 <gating:coordinate data-type:value="9548009.105691057" />
                 <gating:coordinate data-type:value="-3894710.8571428573" />
               </gating:vertex>
               <gating:vertex>
                 <gating:coordinate data-type:value="8525008.130081302" />
                 <gating:coordinate data-type:value="-3894710.8571428573" />
               </gating:vertex>
               <gating:vertex>
                 <gating:coordinate data-type:value="7638407.284552845" />
                 <gating:coordinate data-type:value="-3894710.8571428573" />
               </gating:vertex>
               <gating:vertex>
                 <gating:coordinate data-type:value="6820006.5040650405" />
                 <gating:coordinate data-type:value="-3595117.714285714" />
               </gating:vertex>
               <gating:vertex>
                 <gating:coordinate data-type:value="6138005.853658536" />
                 <gating:coordinate data-type:value="-2995931.4285714286" />
               </gating:vertex>
               <gating:vertex>
                 <gating:coordinate data-type:value="5456005.203252032" />
                 <gating:coordinate data-type:value="-2471643.4285714286" />
               </gating:vertex>
               <gating:vertex>
                 <gating:coordinate data-type:value="4774004.552845528" />
                 <gating:coordinate data-type:value="-1722660.5714285714" />
               </gating:vertex>
               <gating:vertex>
                 <gating:coordinate data-type:value="4092003.9024390243" />
                 <gating:coordinate data-type:value="-973677.7142857143" />
               </gating:vertex>
               <gating:vertex>
                 <gating:coordinate data-type:value="3410003.2520325202" />
                 <gating:coordinate data-type:value="-374491.4285714286" />
               </gating:vertex>
               <gating:vertex>
                 <gating:coordinate data-type:value="2864402.7317073173" />
                 <gating:coordinate data-type:value="374491.4285714286" />
               </gating:vertex>
               <gating:vertex>
                 <gating:coordinate data-type:value="2523402.4065040653" />
                 <gating:coordinate data-type:value="524288" />
               </gating:vertex>
             </gating:PolygonGate>
           </Gate>
           <Subpopulations>
             <Population name="Q1: FL1-A- , FL2-A+"  annotation=""  owningGroup="All Samples"  expanded="1"  sortPriority="10"  count="0" >
               <Graph smoothing="0"  backColor="#ffffff"  foreColor="#000000"  type="Pseudocolor"  fast="1"  rowCount="0" >
                 <Axis dimension="x"  name="Comp-FL1-A"  label=""  auto="auto" />
                 <Axis dimension="y"  name="Comp-FL2-A"  label=""  auto="auto" />
                 <GraphSettings level="5%"  smoothingHighResolution="1"  contourHighResolution="1"  histogramSmoothingCount="0"  graphResolution="256"  showOutliers="0"  drawLargeDots="0"  dotsToDraw="8000"  tint="le.chartfill.tinted.40"  lineWeight="le.lineweight.normal"  lineStyle="le.linestyle.solid" />
                 <GraphEnvironment showGrid="0"  showAxes="tnlTNL"  showGates="1"  showFreqOnPlots="1"  showGateNameOnPlots="1"  showMedians="0"  showUncomped="0"  addEventParam="0"  lastYAxisName="" >
                   <TextTraits font="SansSerif"  size="12"  name="Labels"  style="plain"  color="#000000"  background="#00ffffff"  just="left" />
                   <TextTraits font="SansSerif"  size="12"  name="LayoutGates"  style="plain"  color="#000000"  background="#00ffffff"  just="left" />
                   <TextTraits font="SansSerif"  size="10"  name="Numbers"  style="plain"  color="#000000"  background="#00ffffff"  just="left" />
                   <TextTraits font="SansSerif"  size="10"  name="Legend"  style="plain"  color="#000000"  background="#00ffffff"  just="left" />
                   <WindowPosition x="431"  y="624"  width="390"  height="520"  displayed="1"  panelState="---" />
                 </GraphEnvironment>
               </Graph>
               <Gate gating:id="ID1094095560"  gating:parent_id="ID1874396097" >
                 <gating:RectangleGate eventsInside="1"  annoOffsetX="0"  annoOffsetY="0"  tint="#000000"  isTinted="0"  lineWeight="Normal"  userDefined="1"  percentX="0"  percentY="0" >
                   <gating:dimension gating:max="57245.63412057697" >
                    <data-type:fcs-dimension data-type:name="Comp-FL1-A" />
                   </gating:dimension>
                   <gating:dimension gating:min="12478.378516315779" >
                    <data-type:fcs-dimension data-type:name="Comp-FL2-A" />
                   </gating:dimension>
                 </gating:RectangleGate>
               </Gate>
             </Population>
             <Population name="Q2: FL1-A+ , FL2-A+"  annotation=""  owningGroup="All Samples"  expanded="1"  sortPriority="10"  count="5" >
               <Graph smoothing="0"  backColor="#ffffff"  foreColor="#000000"  type="Pseudocolor"  fast="1"  rowCount="0" >
                 <Axis dimension="x"  name="Comp-FL1-A"  label=""  auto="auto" />
                 <Axis dimension="y"  name="Comp-FL2-A"  label=""  auto="auto" />
                 <GraphSettings level="5%"  smoothingHighResolution="1"  contourHighResolution="1"  histogramSmoothingCount="0"  graphResolution="256"  showOutliers="0"  drawLargeDots="0"  dotsToDraw="8000"  tint="le.chartfill.tinted.40"  lineWeight="le.lineweight.normal"  lineStyle="le.linestyle.solid" />
                 <GraphEnvironment showGrid="0"  showAxes="tnlTNL"  showGates="1"  showFreqOnPlots="1"  showGateNameOnPlots="1"  showMedians="0"  showUncomped="0"  addEventParam="0"  lastYAxisName="" >
                   <TextTraits font="SansSerif"  size="12"  name="Labels"  style="plain"  color="#000000"  background="#00ffffff"  just="left" />
                   <TextTraits font="SansSerif"  size="12"  name="LayoutGates"  style="plain"  color="#000000"  background="#00ffffff"  just="left" />
                   <TextTraits font="SansSerif"  size="10"  name="Numbers"  style="plain"  color="#000000"  background="#00ffffff"  just="left" />
                   <TextTraits font="SansSerif"  size="10"  name="Legend"  style="plain"  color="#000000"  background="#00ffffff"  just="left" />
                   <WindowPosition x="431"  y="624"  width="390"  height="520"  displayed="1"  panelState="---" />
                 </GraphEnvironment>
               </Graph>
               <Gate gating:id="ID1216087496"  gating:parent_id="ID1874396097" >
                 <gating:RectangleGate eventsInside="1"  annoOffsetX="0"  annoOffsetY="0"  tint="#000000"  isTinted="0"  lineWeight="Normal"  userDefined="1"  percentX="0"  percentY="0" >
                   <gating:dimension gating:min="57245.63412057697" >
                    <data-type:fcs-dimension data-type:name="Comp-FL1-A" />
                   </gating:dimension>
                   <gating:dimension gating:min="12478.378516315779" >
                    <data-type:fcs-dimension data-type:name="Comp-FL2-A" />
                   </gating:dimension>
                 </gating:RectangleGate>
               </Gate>
             </Population>
             <Population name="Q3: FL1-A+ , FL2-A-"  annotation=""  owningGroup="All Samples"  expanded="1"  sortPriority="10"  count="8" >
               <Graph smoothing="0"  backColor="#ffffff"  foreColor="#000000"  type="Pseudocolor"  fast="1"  rowCount="0" >
                 <Axis dimension="x"  name="Comp-FL1-A"  label=""  auto="auto" />
                 <Axis dimension="y"  name="Comp-FL2-A"  label=""  auto="auto" />
                 <GraphSettings level="5%"  smoothingHighResolution="1"  contourHighResolution="1"  histogramSmoothingCount="0"  graphResolution="256"  showOutliers="0"  drawLargeDots="0"  dotsToDraw="8000"  tint="le.chartfill.tinted.40"  lineWeight="le.lineweight.normal"  lineStyle="le.linestyle.solid" />
                 <GraphEnvironment showGrid="0"  showAxes="tnlTNL"  showGates="1"  showFreqOnPlots="1"  showGateNameOnPlots="1"  showMedians="0"  showUncomped="0"  addEventParam="0"  lastYAxisName="" >
                   <TextTraits font="SansSerif"  size="12"  name="Labels"  style="plain"  color="#000000"  background="#00ffffff"  just="left" />
                   <TextTraits font="SansSerif"  size="12"  name="LayoutGates"  style="plain"  color="#000000"  background="#00ffffff"  just="left" />
                   <TextTraits font="SansSerif"  size="10"  name="Numbers"  style="plain"  color="#000000"  background="#00ffffff"  just="left" />
                   <TextTraits font="SansSerif"  size="10"  name="Legend"  style="plain"  color="#000000"  background="#00ffffff"  just="left" />
                   <WindowPosition x="431"  y="624"  width="390"  height="520"  displayed="1"  panelState="---" />
                 </GraphEnvironment>
               </Graph>
               <Gate gating:id="ID1999006896"  gating:parent_id="ID1874396097" >
                 <gating:RectangleGate eventsInside="1"  annoOffsetX="0"  annoOffsetY="0"  tint="#000000"  isTinted="0"  lineWeight="Normal"  userDefined="1"  percentX="0"  percentY="0" >
                   <gating:dimension gating:min="57245.63412057697" >
                    <data-type:fcs-dimension data-type:name="Comp-FL1-A" />
                   </gating:dimension>
                   <gating:dimension gating:max="12478.378516315779" >
                    <data-type:fcs-dimension data-type:name="Comp-FL2-A" />
                   </gating:dimension>
                 </gating:RectangleGate>
               </Gate>
             </Population>
             <Population name="Q4: FL1-A- , FL2-A-"  annotation=""  owningGroup="All Samples"  expanded="1"  sortPriority="10"  count="10680" >
               <Graph smoothing="0"  backColor="#ffffff"  foreColor="#000000"  type="Pseudocolor"  fast="1"  rowCount="0" >
                 <Axis dimension="x"  name="Comp-FL1-A"  label=""  auto="auto" />
                 <Axis dimension="y"  name="Comp-FL2-A"  label=""  auto="auto" />
                 <GraphSettings level="5%"  smoothingHighResolution="1"  contourHighResolution="1"  histogramSmoothingCount="0"  graphResolution="256"  showOutliers="0"  drawLargeDots="0"  dotsToDraw="8000"  tint="le.chartfill.tinted.40"  lineWeight="le.lineweight.normal"  lineStyle="le.linestyle.solid" />
                 <GraphEnvironment showGrid="0"  showAxes="tnlTNL"  showGates="1"  showFreqOnPlots="1"  showGateNameOnPlots="1"  showMedians="0"  showUncomped="0"  addEventParam="0"  lastYAxisName="" >
                   <TextTraits font="SansSerif"  size="12"  name="Labels"  style="plain"  color="#000000"  background="#00ffffff"  just="left" />
                   <TextTraits font="SansSerif"  size="12"  name="LayoutGates"  style="plain"  color="#000000"  background="#00ffffff"  just="left" />
                   <TextTraits font="SansSerif"  size="10"  name="Numbers"  style="plain"  color="#000000"  background="#00ffffff"  just="left" />
                   <TextTraits font="SansSerif"  size="10"  name="Legend"  style="plain"  color="#000000"  background="#00ffffff"  just="left" />
                   <WindowPosition x="431"  y="624"  width="390"  height="520"  displayed="1"  panelState="---" />
                 </GraphEnvironment>
               </Graph>
               <Gate gating:id="ID1011157938"  gating:parent_id="ID1874396097" >
                 <gating:RectangleGate eventsInside="1"  annoOffsetX="0"  annoOffsetY="0"  tint="#000000"  isTinted="0"  lineWeight="Normal"  userDefined="1"  percentX="0"  percentY="0" >
                   <gating:dimension gating:max="57245.63412057697" >
                    <data-type:fcs-dimension data-type:name="Comp-FL1-A" />
                   </gating:dimension>
                   <gating:dimension gating:max="12478.378516315779" >
                    <data-type:fcs-dimension data-type:name="Comp-FL2-A" />
                   </gating:dimension>
                 </gating:RectangleGate>
               </Gate>
             </Population>
           </Subpopulations>
         </Population>
       </Subpopulations>
       <Group name="All Samples"  live="1"  role="ws.group.dlog.test"  key=""  synchronized="0"  foreground="#000000"  fontStyle="bold" >
         <Criteria/>
         <SampleRefs>
           <SampleRef sampleID="2" />
           <SampleRef sampleID="3" />
           <SampleRef sampleID="1" />
           <SampleRef sampleID="4" />
         </SampleRefs>
         <Keywords/>
       </Group>
     </GroupNode>
     <GroupNode name="Compensation"  annotation=""  owningGroup="Compensation"  expanded="1"  sortPriority="10"  count="-1" >
       <Graph smoothing="0"  backColor="#ffffff"  foreColor="#000000"  type="Pseudocolor"  fast="1"  rowCount="0" >
         <Axis dimension="x"  name=""  label=""  auto="auto" />
         <Axis dimension="y"  name=""  label=""  auto="auto" />
         <GraphSettings level="5%"  smoothingHighResolution="1"  contourHighResolution="1"  histogramSmoothingCount="0"  graphResolution="256"  showOutliers="0"  drawLargeDots="0"  dotsToDraw="8000"  tint="le.chartfill.tinted.40"  lineWeight="le.lineweight.normal"  lineStyle="le.linestyle.solid" />
         <GraphEnvironment showGrid="0"  showAxes="tnlTNL"  showGates="1"  showFreqOnPlots="1"  showGateNameOnPlots="1"  showMedians="0"  showUncomped="0"  addEventParam="0"  lastYAxisName="" >
           <TextTraits font="SansSerif"  size="12"  name="Labels"  style="plain"  color="#000000"  background="#00ffffff"  just="left" />
           <TextTraits font="SansSerif"  size="12"  name="LayoutGates"  style="plain"  color="#000000"  background="#00ffffff"  just="left" />
           <TextTraits font="SansSerif"  size="10"  name="Numbers"  style="plain"  color="#000000"  background="#00ffffff"  just="left" />
           <TextTraits font="SansSerif"  size="10"  name="Legend"  style="plain"  color="#000000"  background="#00ffffff"  just="left" />
         </GraphEnvironment>
       </Graph>
       <Group name="Compensation"  live="1"  role="ws.group.dlog.compensation"  key=""  synchronized="0"  foreground="#ff00ff"  fontStyle="bold" >
         <Criteria>
           <Criterion connector="And"  keyword="$FIL"  function="Contains"  value="comp" />
           <Criterion connector="Or"  keyword="$FIL"  function="Contains"  value="unstained" />
         </Criteria>
         <Keywords/>
       </Group>
     </GroupNode>
   </Groups>
   <SampleList>
     <Sample>
       <DataSet uri="file:/D:/M/马文超/肿瘤医院project%205分-2%20M6A/Manuscript-M6A/Data/apoptosis/RAWDATA/H292GR/MA.fcs"  sampleID="1" />
       <transforms:spilloverMatrix prefix="Comp-"  name="Acquisition-defined"  editable="0"  color="#c0c0c0"  version="FlowJo-10.0.7r2"  status="FINALIZED"  transforms:id="b83f51f8-0183-43c9-af6a-50a9cde5b3da"  suffix="" >
         <data-type:parameters>
           <data-type:parameter data-type:name="FL1-A" />
           <data-type:parameter data-type:name="FL2-A" />
           <data-type:parameter data-type:name="FL3-A" />
           <data-type:parameter data-type:name="FL4-A" />
           <data-type:parameter data-type:name="FL1-H" />
           <data-type:parameter data-type:name="FL2-H" />
           <data-type:parameter data-type:name="FL3-H" />
           <data-type:parameter data-type:name="FL4-H" />
         </data-type:parameters>
         <transforms:spillover data-type:parameter="FL1-A" >
           <transforms:coefficient data-type:parameter="FL1-A"  transforms:value="1" />
           <transforms:coefficient data-type:parameter="FL2-A"  transforms:value="0.1000000015" />
           <transforms:coefficient data-type:parameter="FL3-A"  transforms:value="0" />
           <transforms:coefficient data-type:parameter="FL4-A"  transforms:value="0" />
           <transforms:coefficient data-type:parameter="FL1-H"  transforms:value="0" />
           <transforms:coefficient data-type:parameter="FL2-H"  transforms:value="0" />
           <transforms:coefficient data-type:parameter="FL3-H"  transforms:value="0" />
           <transforms:coefficient data-type:parameter="FL4-H"  transforms:value="0" />
         </transforms:spillover>
         <transforms:spillover data-type:parameter="FL2-A" >
           <transforms:coefficient data-type:parameter="FL1-A"  transforms:value="0" />
           <transforms:coefficient data-type:parameter="FL2-A"  transforms:value="1" />
           <transforms:coefficient data-type:parameter="FL3-A"  transforms:value="0" />
           <transforms:coefficient data-type:parameter="FL4-A"  transforms:value="0" />
           <transforms:coefficient data-type:parameter="FL1-H"  transforms:value="0" />
           <transforms:coefficient data-type:parameter="FL2-H"  transforms:value="0" />
           <transforms:coefficient data-type:parameter="FL3-H"  transforms:value="0" />
           <transforms:coefficient data-type:parameter="FL4-H"  transforms:value="0" />
         </transforms:spillover>
         <transforms:spillover data-type:parameter="FL3-A" >
           <transforms:coefficient data-type:parameter="FL1-A"  transforms:value="0" />
           <transforms:coefficient data-type:parameter="FL2-A"  transforms:value="0" />
           <transforms:coefficient data-type:parameter="FL3-A"  transforms:value="1" />
           <transforms:coefficient data-type:parameter="FL4-A"  transforms:value="0" />
           <transforms:coefficient data-type:parameter="FL1-H"  transforms:value="0" />
           <transforms:coefficient data-type:parameter="FL2-H"  transforms:value="0" />
           <transforms:coefficient data-type:parameter="FL3-H"  transforms:value="0" />
           <transforms:coefficient data-type:parameter="FL4-H"  transforms:value="0" />
         </transforms:spillover>
         <transforms:spillover data-type:parameter="FL4-A" >
           <transforms:coefficient data-type:parameter="FL1-A"  transforms:value="0" />
           <transforms:coefficient data-type:parameter="FL2-A"  transforms:value="0" />
           <transforms:coefficient data-type:parameter="FL3-A"  transforms:value="0" />
           <transforms:coefficient data-type:parameter="FL4-A"  transforms:value="1" />
           <transforms:coefficient data-type:parameter="FL1-H"  transforms:value="0" />
           <transforms:coefficient data-type:parameter="FL2-H"  transforms:value="0" />
           <transforms:coefficient data-type:parameter="FL3-H"  transforms:value="0" />
           <transforms:coefficient data-type:parameter="FL4-H"  transforms:value="0" />
         </transforms:spillover>
         <transforms:spillover data-type:parameter="FL1-H" >
           <transforms:coefficient data-type:parameter="FL1-A"  transforms:value="0" />
           <transforms:coefficient data-type:parameter="FL2-A"  transforms:value="0" />
           <transforms:coefficient data-type:parameter="FL3-A"  transforms:value="0" />
           <transforms:coefficient data-type:parameter="FL4-A"  transforms:value="0" />
           <transforms:coefficient data-type:parameter="FL1-H"  transforms:value="1" />
           <transforms:coefficient data-type:parameter="FL2-H"  transforms:value="0.1000000015" />
           <transforms:coefficient data-type:parameter="FL3-H"  transforms:value="0" />
           <transforms:coefficient data-type:parameter="FL4-H"  transforms:value="0" />
         </transforms:spillover>
         <transforms:spillover data-type:parameter="FL2-H" >
           <transforms:coefficient data-type:parameter="FL1-A"  transforms:value="0" />
           <transforms:coefficient data-type:parameter="FL2-A"  transforms:value="0" />
           <transforms:coefficient data-type:parameter="FL3-A"  transforms:value="0" />
           <transforms:coefficient data-type:parameter="FL4-A"  transforms:value="0" />
           <transforms:coefficient data-type:parameter="FL1-H"  transforms:value="0" />
           <transforms:coefficient data-type:parameter="FL2-H"  transforms:value="1" />
           <transforms:coefficient data-type:parameter="FL3-H"  transforms:value="0" />
           <transforms:coefficient data-type:parameter="FL4-H"  transforms:value="0" />
         </transforms:spillover>
         <transforms:spillover data-type:parameter="FL3-H" >
           <transforms:coefficient data-type:parameter="FL1-A"  transforms:value="0" />
           <transforms:coefficient data-type:parameter="FL2-A"  transforms:value="0" />
           <transforms:coefficient data-type:parameter="FL3-A"  transforms:value="0" />
           <transforms:coefficient data-type:parameter="FL4-A"  transforms:value="0" />
           <transforms:coefficient data-type:parameter="FL1-H"  transforms:value="0" />
           <transforms:coefficient data-type:parameter="FL2-H"  transforms:value="0" />
           <transforms:coefficient data-type:parameter="FL3-H"  transforms:value="1" />
           <transforms:coefficient data-type:parameter="FL4-H"  transforms:value="0" />
         </transforms:spillover>
         <transforms:spillover data-type:parameter="FL4-H" >
           <transforms:coefficient data-type:parameter="FL1-A"  transforms:value="0" />
           <transforms:coefficient data-type:parameter="FL2-A"  transforms:value="0" />
           <transforms:coefficient data-type:parameter="FL3-A"  transforms:value="0" />
           <transforms:coefficient data-type:parameter="FL4-A"  transforms:value="0" />
           <transforms:coefficient data-type:parameter="FL1-H"  transforms:value="0" />
           <transforms:coefficient data-type:parameter="FL2-H"  transforms:value="0" />
           <transforms:coefficient data-type:parameter="FL3-H"  transforms:value="0" />
           <transforms:coefficient data-type:parameter="FL4-H"  transforms:value="1" />
         </transforms:spillover>
       </transforms:spilloverMatrix>
       <Transformations>
         <transforms:linear transforms:minRange="0"  transforms:maxRange="16777216"  gain="1" >
           <data-type:parameter data-type:name="FSC-A" />
         </transforms:linear>
         <transforms:linear transforms:minRange="0"  transforms:maxRange="16777216"  gain="1" >
           <data-type:parameter data-type:name="SSC-A" />
         </transforms:linear>
         <transforms:biex transforms:length="256"  transforms:maxRange="16777215.999999985"  transforms:neg="0.2"  transforms:width="-10"  transforms:pos="6.2247198959" >
           <data-type:parameter data-type:name="FL1-A" />
         </transforms:biex>
         <transforms:biex transforms:length="256"  transforms:maxRange="16777215.999999985"  transforms:neg="0"  transforms:width="-251.188643151"  transforms:pos="6.2247198959" >
           <data-type:parameter data-type:name="FL2-A" />
         </transforms:biex>
         <transforms:log transforms:offset="1"  transforms:decades="7.2247198959" >
           <data-type:parameter data-type:name="FL3-A" />
         </transforms:log>
         <transforms:log transforms:offset="1"  transforms:decades="7.2247198959" >
           <data-type:parameter data-type:name="FL4-A" />
         </transforms:log>
         <transforms:linear transforms:minRange="0"  transforms:maxRange="16777216"  gain="1" >
           <data-type:parameter data-type:name="FSC-H" />
         </transforms:linear>
         <transforms:linear transforms:minRange="0"  transforms:maxRange="16777216"  gain="1" >
           <data-type:parameter data-type:name="SSC-H" />
         </transforms:linear>
         <transforms:log transforms:offset="1"  transforms:decades="7.2247198959" >
           <data-type:parameter data-type:name="FL1-H" />
         </transforms:log>
         <transforms:log transforms:offset="1"  transforms:decades="7.2247198959" >
           <data-type:parameter data-type:name="FL2-H" />
         </transforms:log>
         <transforms:log transforms:offset="1"  transforms:decades="7.2247198959" >
           <data-type:parameter data-type:name="FL3-H" />
         </transforms:log>
         <transforms:log transforms:offset="1"  transforms:decades="7.2247198959" >
           <data-type:parameter data-type:name="FL4-H" />
         </transforms:log>
         <transforms:linear transforms:minRange="0"  transforms:maxRange="16777216"  gain="1" >
           <data-type:parameter data-type:name="Width" />
         </transforms:linear>
         <transforms:linear transforms:minRange="0"  transforms:maxRange="16777216"  gain="0.1" >
           <data-type:parameter data-type:name="Time" />
         </transforms:linear>
         <transforms:biex transforms:length="256"  transforms:maxRange="16777215.999999985"  transforms:neg="0.2"  transforms:width="-10"  transforms:pos="6.2247198959" >
           <data-type:parameter data-type:name="Comp-FL1-A" />
         </transforms:biex>
         <transforms:biex transforms:length="256"  transforms:maxRange="16777215.999999985"  transforms:neg="0"  transforms:width="-251.188643151"  transforms:pos="6.2247198959" >
           <data-type:parameter data-type:name="Comp-FL2-A" />
         </transforms:biex>
         <transforms:log transforms:offset="1"  transforms:decades="7.2247198959" >
           <data-type:parameter data-type:name="Comp-FL3-A" />
         </transforms:log>
         <transforms:log transforms:offset="1"  transforms:decades="7.2247198959" >
           <data-type:parameter data-type:name="Comp-FL4-A" />
         </transforms:log>
         <transforms:log transforms:offset="1"  transforms:decades="7.2247198959" >
           <data-type:parameter data-type:name="Comp-FL1-H" />
         </transforms:log>
         <transforms:log transforms:offset="1"  transforms:decades="7.2247198959" >
           <data-type:parameter data-type:name="Comp-FL2-H" />
         </transforms:log>
         <transforms:log transforms:offset="1"  transforms:decades="7.2247198959" >
           <data-type:parameter data-type:name="Comp-FL3-H" />
         </transforms:log>
         <transforms:log transforms:offset="1"  transforms:decades="7.2247198959" >
           <data-type:parameter data-type:name="Comp-FL4-H" />
         </transforms:log>
       </Transformations>
       <Keywords>
         <Keyword name="#SPACERS"  value="0000" />
         <Keyword name="$ENDANALYSIS"  value="0" />
         <Keyword name="$BEGINANALYSIS"  value="0" />
         <Keyword name="$ENDDATA"  value="815473" />
         <Keyword name="$BEGINDATA"  value="2465" />
         <Keyword name="$ENDSTEXT"  value="2464" />
         <Keyword name="$BEGINSTEXT"  value="58" />
         <Keyword name="$VOL"  value="11944" />
         <Keyword name="#ACQUISITIONTIMEMILLI"  value="55130" />
         <Keyword name="#ATIM"  value="55" />
         <Keyword name="$ETIM"  value="00:57:21:70" />
         <Keyword name="$BTIM"  value="00:56:27:42" />
         <Keyword name="$PROJ"  value="20220202_125750" />
         <Keyword name="$TIMESTEP"  value="0.1" />
         <Keyword name="#CFLOWCAPTUREDDATE"  value="0000000000000" />
         <Keyword name="$SPILLOVER"  value="8,3,4,5,6,9,10,11,12,1.000,0.100,0.000,0.000,0.000,0.000,0.000,0.000,0.000,1.000,0.000,0.000,0.000,0.000,0.000,0.000,0.000,0.000,1.000,0.000,0.000,0.000,0.000,0.000,0.000,0.000,0.000,1.000,0.000,0.000,0.000,0.000,0.000,0.000,0.000,0.000,1.000,0.100,0.000,0.000,0.000,0.000,0.000,0.000,0.000,1.000,0.000,0.000,0.000,0.000,0.000,0.000,0.000,0.000,1.000,0.000,0.000,0.000,0.000,0.000,0.000,0.000,0.000,1.000" />
         <Keyword name="#LASERCONFIGURATION"  value="3 Blue 1 Red" />
         <Keyword name="#CFLOW4COLORCOMP"  value="0,0.0,0.0,0.0,10.0,0,0.0,0.0,0.0,0.0,0,0.0,0.0,0.0,0.0,0" />
         <Keyword name="$CYT"  value="BD Accuri C6" />
         <Keyword name="$TOT"  value="14518" />
         <Keyword name="#P14VirtualGain"  value="1.0" />
         <Keyword name="#P13VirtualGain"  value="1.0" />
         <Keyword name="#P12VirtualGain"  value="1.0" />
         <Keyword name="#P11VirtualGain"  value="1.0" />
         <Keyword name="#P10VirtualGain"  value="1.0" />
         <Keyword name="#P9VirtualGain"  value="1.0" />
         <Keyword name="#P8VirtualGain"  value="1.0" />
         <Keyword name="#P7VirtualGain"  value="1.0" />
         <Keyword name="#P6VirtualGain"  value="1.0" />
         <Keyword name="#P5VirtualGain"  value="1.0" />
         <Keyword name="#P4VirtualGain"  value="1.0" />
         <Keyword name="#P3VirtualGain"  value="1.0" />
         <Keyword name="#P2VirtualGain"  value="1.0" />
         <Keyword name="#P1VirtualGain"  value="1.0" />
         <Keyword name="$P14S"  value="Time" />
         <Keyword name="$P13S"  value="Width" />
         <Keyword name="$P12S"  value="FL4-H" />
         <Keyword name="$P11S"  value="FL3-H" />
         <Keyword name="$P10S"  value="FL2-H" />
         <Keyword name="$P9S"  value="FL1-H" />
         <Keyword name="$P8S"  value="SSC-H" />
         <Keyword name="$P7S"  value="FSC-H" />
         <Keyword name="$P6S"  value="FL4-A" />
         <Keyword name="$P5S"  value="FL3-A" />
         <Keyword name="$P4S"  value="FL2-A" />
         <Keyword name="$P3S"  value="FL1-A" />
         <Keyword name="$P2S"  value="SSC-A" />
         <Keyword name="$P1S"  value="FSC-A" />
         <Keyword name="#CFLOWDECADES14"  value="7.224719870049579" />
         <Keyword name="$P14E"  value="0,0" />
         <Keyword name="#CFLOWDECADES13"  value="7.224719870049579" />
         <Keyword name="$P13E"  value="0,0" />
         <Keyword name="#CFLOWDECADES12"  value="7.224719870049579" />
         <Keyword name="$P12E"  value="0,0" />
         <Keyword name="#CFLOWDECADES11"  value="7.224719870049579" />
         <Keyword name="$P11E"  value="0,0" />
         <Keyword name="#CFLOWDECADES10"  value="7.224719870049579" />
         <Keyword name="$P10E"  value="0,0" />
         <Keyword name="#CFLOWDECADES9"  value="7.224719870049579" />
         <Keyword name="$P9E"  value="0,0" />
         <Keyword name="#CFLOWDECADES8"  value="7.224719870049579" />
         <Keyword name="$P8E"  value="0,0" />
         <Keyword name="#CFLOWDECADES7"  value="7.224719870049579" />
         <Keyword name="$P7E"  value="0,0" />
         <Keyword name="#CFLOWDECADES6"  value="7.224719870049579" />
         <Keyword name="$P6E"  value="0,0" />
         <Keyword name="#CFLOWDECADES5"  value="7.224719870049579" />
         <Keyword name="$P5E"  value="0,0" />
         <Keyword name="#CFLOWDECADES4"  value="7.224719870049579" />
         <Keyword name="$P4E"  value="0,0" />
         <Keyword name="#CFLOWDECADES3"  value="7.224719870049579" />
         <Keyword name="$P3E"  value="0,0" />
         <Keyword name="#CFLOWDECADES2"  value="7.224719870049579" />
         <Keyword name="$P2E"  value="0,0" />
         <Keyword name="#CFLOWDECADES1"  value="7.224719870049579" />
         <Keyword name="$P1E"  value="0,0" />
         <Keyword name="$P14N"  value="Time" />
         <Keyword name="$P13N"  value="Width" />
         <Keyword name="$P12N"  value="FL4-H" />
         <Keyword name="$P11N"  value="FL3-H" />
         <Keyword name="$P10N"  value="FL2-H" />
         <Keyword name="$P9N"  value="FL1-H" />
         <Keyword name="$P8N"  value="SSC-H" />
         <Keyword name="$P7N"  value="FSC-H" />
         <Keyword name="$P6N"  value="FL4-A" />
         <Keyword name="$P5N"  value="FL3-A" />
         <Keyword name="$P4N"  value="FL2-A" />
         <Keyword name="$P3N"  value="FL1-A" />
         <Keyword name="$P2N"  value="SSC-A" />
         <Keyword name="$P1N"  value="FSC-A" />
         <Keyword name="$P14R"  value="16777216" />
         <Keyword name="$P13R"  value="16777216" />
         <Keyword name="$P12R"  value="16777216" />
         <Keyword name="$P11R"  value="16777216" />
         <Keyword name="$P10R"  value="16777216" />
         <Keyword name="$P9R"  value="16777216" />
         <Keyword name="$P8R"  value="16777216" />
         <Keyword name="$P7R"  value="16777216" />
         <Keyword name="$P6R"  value="16777216" />
         <Keyword name="$P5R"  value="16777216" />
         <Keyword name="$P4R"  value="16777216" />
         <Keyword name="$P3R"  value="16777216" />
         <Keyword name="$P2R"  value="16777216" />
         <Keyword name="$P1R"  value="16777216" />
         <Keyword name="$P14B"  value="32" />
         <Keyword name="$P13B"  value="32" />
         <Keyword name="$P12B"  value="32" />
         <Keyword name="$P11B"  value="32" />
         <Keyword name="$P10B"  value="32" />
         <Keyword name="$P9B"  value="32" />
         <Keyword name="$P8B"  value="32" />
         <Keyword name="$P7B"  value="32" />
         <Keyword name="$P6B"  value="32" />
         <Keyword name="$P5B"  value="32" />
         <Keyword name="$P4B"  value="32" />
         <Keyword name="$P3B"  value="32" />
         <Keyword name="$P2B"  value="32" />
         <Keyword name="$P1B"  value="32" />
         <Keyword name="$PAR"  value="14" />
         <Keyword name="$NEXTDATA"  value="0" />
         <Keyword name="$BYTEORD"  value="4,3,2,1" />
         <Keyword name="$MODE"  value="L" />
         <Keyword name="$DATATYPE"  value="I" />
         <Keyword name="#SAMPLE"  value="A5" />
         <Keyword name="$SMNO"  value="A5" />
         <Keyword name="$FIL"  value="A05.fcs" />
         <Keyword name="FJ_FCS_VERSION"  value="3" />
         <Keyword name="$P15N"  value="Comp-FL1-A" />
         <Keyword name="$P15S"  value="FL1-A" />
         <Keyword name="$P15R"  value="16777216" />
         <Keyword name="$P16N"  value="Comp-FL2-A" />
         <Keyword name="$P16S"  value="FL2-A" />
         <Keyword name="$P16R"  value="16777216" />
         <Keyword name="$P17N"  value="Comp-FL3-A" />
         <Keyword name="$P17S"  value="FL3-A" />
         <Keyword name="$P17R"  value="16777216" />
         <Keyword name="$P18N"  value="Comp-FL4-A" />
         <Keyword name="$P18S"  value="FL4-A" />
         <Keyword name="$P18R"  value="16777216" />
         <Keyword name="$P19N"  value="Comp-FL1-H" />
         <Keyword name="$P19S"  value="FL1-H" />
         <Keyword name="$P19R"  value="16777216" />
         <Keyword name="$P20N"  value="Comp-FL2-H" />
         <Keyword name="$P20S"  value="FL2-H" />
         <Keyword name="$P20R"  value="16777216" />
         <Keyword name="$P21N"  value="Comp-FL3-H" />
         <Keyword name="$P21S"  value="FL3-H" />
         <Keyword name="$P21R"  value="16777216" />
         <Keyword name="$P22N"  value="Comp-FL4-H" />
         <Keyword name="$P22S"  value="FL4-H" />
         <Keyword name="$P22R"  value="16777216" />
       </Keywords>
       <SampleNode name="A05.fcs"  annotation=""  owningGroup=""  expanded="1"  sortPriority="10"  count="14518"  sampleID="1" >
         <Graph smoothing="0"  backColor="#ffffff"  foreColor="#000000"  type="Pseudocolor"  fast="1"  rowCount="14518" >
           <Axis dimension="x"  name="FSC-A"  label=""  auto="auto" />
           <Axis dimension="y"  name="SSC-A"  label=""  auto="auto" />
           <GraphSettings level="5%"  smoothingHighResolution="1"  contourHighResolution="1"  histogramSmoothingCount="0"  graphResolution="256"  showOutliers="0"  drawLargeDots="0"  dotsToDraw="8000"  tint="le.chartfill.tinted.40"  lineWeight="le.lineweight.normal"  lineStyle="le.linestyle.solid" />
           <GraphEnvironment showGrid="0"  showAxes="tnlTNL"  showGates="1"  showFreqOnPlots="1"  showGateNameOnPlots="1"  showMedians="0"  showUncomped="0"  addEventParam="0"  lastYAxisName="" >
             <TextTraits font="SansSerif"  size="12"  name="Labels"  style="plain"  color="#000000"  background="#00ffffff"  just="left" />
             <TextTraits font="SansSerif"  size="12"  name="LayoutGates"  style="plain"  color="#000000"  background="#00ffffff"  just="left" />
             <TextTraits font="SansSerif"  size="10"  name="Numbers"  style="plain"  color="#000000"  background="#00ffffff"  just="left" />
             <TextTraits font="SansSerif"  size="10"  name="Legend"  style="plain"  color="#000000"  background="#00ffffff"  just="left" />
           </GraphEnvironment>
         </Graph>
         <Subpopulations>
           <Population name="GATE1"  annotation=""  owningGroup="All Samples"  expanded="1"  sortPriority="10"  count="11363" >
             <Graph smoothing="0"  backColor="#ffffff"  foreColor="#000000"  type="Pseudocolor"  fast="1"  rowCount="14518" >
               <Axis dimension="x"  name="FSC-A"  label=""  auto="auto" />
               <Axis dimension="y"  name="SSC-A"  label=""  auto="auto" />
               <GraphSettings level="5%"  smoothingHighResolution="1"  contourHighResolution="1"  histogramSmoothingCount="0"  graphResolution="256"  showOutliers="0"  drawLargeDots="0"  dotsToDraw="8000"  tint="le.chartfill.tinted.40"  lineWeight="le.lineweight.normal"  lineStyle="le.linestyle.solid" />
               <GraphEnvironment showGrid="0"  showAxes="tnlTNL"  showGates="1"  showFreqOnPlots="1"  showGateNameOnPlots="1"  showMedians="0"  showUncomped="0"  addEventParam="0"  lastYAxisName="" >
                 <TextTraits font="SansSerif"  size="12"  name="Labels"  style="plain"  color="#000000"  background="#00ffffff"  just="left" />
                 <TextTraits font="SansSerif"  size="12"  name="LayoutGates"  style="plain"  color="#000000"  background="#00ffffff"  just="left" />
                 <TextTraits font="SansSerif"  size="10"  name="Numbers"  style="plain"  color="#000000"  background="#00ffffff"  just="left" />
                 <TextTraits font="SansSerif"  size="10"  name="Legend"  style="plain"  color="#000000"  background="#00ffffff"  just="left" />
                 <WindowPosition x="431"  y="624"  width="390"  height="520"  displayed="1"  panelState="---" />
               </GraphEnvironment>
             </Graph>
             <Gate gating:id="ID1217128405" >
               <gating:PolygonGate eventsInside="1"  annoOffsetX="0"  annoOffsetY="0"  tint="#000000"  isTinted="0"  lineWeight="Normal"  userDefined="1"  quadId="-1"  gateResolution="256" >
                 <gating:dimension>
                   <data-type:fcs-dimension data-type:name="FSC-A" />
                 </gating:dimension>
                 <gating:dimension>
                   <data-type:fcs-dimension data-type:name="SSC-A" />
                 </gating:dimension>
                 <gating:vertex>
                   <gating:coordinate data-type:value="2523402.4065040653" />
                   <gating:coordinate data-type:value="449389.7142857143" />
                 </gating:vertex>
                 <gating:vertex>
                   <gating:coordinate data-type:value="2387002.276422764" />
                   <gating:coordinate data-type:value="1647762.2857142857" />
                 </gating:vertex>
                 <gating:vertex>
                   <gating:coordinate data-type:value="2387002.276422764" />
                   <gating:coordinate data-type:value="3744914.285714286" />
                 </gating:vertex>
                 <gating:vertex>
                   <gating:coordinate data-type:value="2796202.6666666665" />
                   <gating:coordinate data-type:value="5242880" />
                 </gating:vertex>
                 <gating:vertex>
                   <gating:coordinate data-type:value="3341803.18699187" />
                   <gating:coordinate data-type:value="5991862.857142857" />
                 </gating:vertex>
                 <gating:vertex>
                   <gating:coordinate data-type:value="4501204.292682927" />
                   <gating:coordinate data-type:value="7115337.142857143" />
                 </gating:vertex>
                 <gating:vertex>
                   <gating:coordinate data-type:value="5524205.268292683" />
                   <gating:coordinate data-type:value="7489828.571428572" />
                 </gating:vertex>
                 <gating:vertex>
                   <gating:coordinate data-type:value="6888206.569105691" />
                   <gating:coordinate data-type:value="7864320" />
                 </gating:vertex>
                 <gating:vertex>
                   <gating:coordinate data-type:value="8797808.390243903" />
                   <gating:coordinate data-type:value="8238811.428571428" />
                 </gating:vertex>
                 <gating:vertex>
                   <gating:coordinate data-type:value="10161809.69105691" />
                   <gating:coordinate data-type:value="8613302.857142856" />
                 </gating:vertex>
                 <gating:vertex>
                   <gating:coordinate data-type:value="11662211.121951219" />
                   <gating:coordinate data-type:value="8987794.285714285" />
                 </gating:vertex>
                 <gating:vertex>
                   <gating:coordinate data-type:value="12685212.097560976" />
                   <gating:coordinate data-type:value="9137590.857142856" />
                 </gating:vertex>
                 <gating:vertex>
                   <gating:coordinate data-type:value="13708213.07317073" />
                   <gating:coordinate data-type:value="9512082.285714285" />
                 </gating:vertex>
                 <gating:vertex>
                   <gating:coordinate data-type:value="14594813.918699186" />
                   <gating:coordinate data-type:value="9736777.142857144" />
                 </gating:vertex>
                 <gating:vertex>
                   <gating:coordinate data-type:value="15617814.894308943" />
                   <gating:coordinate data-type:value="10111268.57142857" />
                 </gating:vertex>
                 <gating:vertex>
                   <gating:coordinate data-type:value="16436215.674796747" />
                   <gating:coordinate data-type:value="10261065.142857144" />
                 </gating:vertex>
                 <gating:vertex>
                   <gating:coordinate data-type:value="17322816.520325202" />
                   <gating:coordinate data-type:value="10485760" />
                 </gating:vertex>
                 <gating:vertex>
                   <gating:coordinate data-type:value="18141217.300813008" />
                   <gating:coordinate data-type:value="10635556.57142857" />
                 </gating:vertex>
                 <gating:vertex>
                   <gating:coordinate data-type:value="19027818.14634146" />
                   <gating:coordinate data-type:value="10635556.57142857" />
                 </gating:vertex>
                 <gating:vertex>
                   <gating:coordinate data-type:value="20391819.44715447" />
                   <gating:coordinate data-type:value="10560658.285714285" />
                 </gating:vertex>
                 <gating:vertex>
                   <gating:coordinate data-type:value="21551220.55284553" />
                   <gating:coordinate data-type:value="9586980.57142857" />
                 </gating:vertex>
                 <gating:vertex>
                   <gating:coordinate data-type:value="22437821.398373984" />
                   <gating:coordinate data-type:value="8463506.285714285" />
                 </gating:vertex>
                 <gating:vertex>
                   <gating:coordinate data-type:value="22915221.85365854" />
                   <gating:coordinate data-type:value="7714523.428571428" />
                 </gating:vertex>
                 <gating:vertex>
                   <gating:coordinate data-type:value="23256222.17886179" />
                   <gating:coordinate data-type:value="6441252.571428572" />
                 </gating:vertex>
                 <gating:vertex>
                   <gating:coordinate data-type:value="23597222.50406504" />
                   <gating:coordinate data-type:value="5467574.857142857" />
                 </gating:vertex>
                 <gating:vertex>
                   <gating:coordinate data-type:value="23938222.82926829" />
                   <gating:coordinate data-type:value="4568795.428571428" />
                 </gating:vertex>
                 <gating:vertex>
                   <gating:coordinate data-type:value="24142823.024390243" />
                   <gating:coordinate data-type:value="3220626.285714286" />
                 </gating:vertex>
                 <gating:vertex>
                   <gating:coordinate data-type:value="24142823.024390243" />
                   <gating:coordinate data-type:value="1348169.142857143" />
                 </gating:vertex>
                 <gating:vertex>
                   <gating:coordinate data-type:value="24142823.024390243" />
                   <gating:coordinate data-type:value="224694.8571428571" />
                 </gating:vertex>
                 <gating:vertex>
                   <gating:coordinate data-type:value="24142823.024390243" />
                   <gating:coordinate data-type:value="-1273270.857142857" />
                 </gating:vertex>
                 <gating:vertex>
                   <gating:coordinate data-type:value="23324422.243902437" />
                   <gating:coordinate data-type:value="-2172050.285714286" />
                 </gating:vertex>
                 <gating:vertex>
                   <gating:coordinate data-type:value="22506021.463414636" />
                   <gating:coordinate data-type:value="-2921033.1428571427" />
                 </gating:vertex>
                 <gating:vertex>
                   <gating:coordinate data-type:value="21619420.61788618" />
                   <gating:coordinate data-type:value="-3295524.5714285714" />
                 </gating:vertex>
                 <gating:vertex>
                   <gating:coordinate data-type:value="20255419.31707317" />
                   <gating:coordinate data-type:value="-3670016" />
                 </gating:vertex>
                 <gating:vertex>
                   <gating:coordinate data-type:value="18891418.016260162" />
                   <gating:coordinate data-type:value="-3894710.8571428573" />
                 </gating:vertex>
                 <gating:vertex>
                   <gating:coordinate data-type:value="17868417.040650405" />
                   <gating:coordinate data-type:value="-3894710.8571428573" />
                 </gating:vertex>
                 <gating:vertex>
                   <gating:coordinate data-type:value="16504415.739837399" />
                   <gating:coordinate data-type:value="-3894710.8571428573" />
                 </gating:vertex>
                 <gating:vertex>
                   <gating:coordinate data-type:value="15481414.764227642" />
                   <gating:coordinate data-type:value="-3894710.8571428573" />
                 </gating:vertex>
                 <gating:vertex>
                   <gating:coordinate data-type:value="14322013.658536585" />
                   <gating:coordinate data-type:value="-3894710.8571428573" />
                 </gating:vertex>
                 <gating:vertex>
                   <gating:coordinate data-type:value="13435412.81300813" />
                   <gating:coordinate data-type:value="-3894710.8571428573" />
                 </gating:vertex>
                 <gating:vertex>
                   <gating:coordinate data-type:value="11594011.056910569" />
                   <gating:coordinate data-type:value="-3894710.8571428573" />
                 </gating:vertex>
                 <gating:vertex>
                   <gating:coordinate data-type:value="10571010.081300814" />
                   <gating:coordinate data-type:value="-3894710.8571428573" />
                 </gating:vertex>
                 <gating:vertex>
                   <gating:coordinate data-type:value="9548009.105691057" />
                   <gating:coordinate data-type:value="-3894710.8571428573" />
                 </gating:vertex>
                 <gating:vertex>
                   <gating:coordinate data-type:value="8525008.130081302" />
                   <gating:coordinate data-type:value="-3894710.8571428573" />
                 </gating:vertex>
                 <gating:vertex>
                   <gating:coordinate data-type:value="7638407.284552845" />
                   <gating:coordinate data-type:value="-3894710.8571428573" />
                 </gating:vertex>
                 <gating:vertex>
                   <gating:coordinate data-type:value="6820006.5040650405" />
                   <gating:coordinate data-type:value="-3595117.714285714" />
                 </gating:vertex>
                 <gating:vertex>
                   <gating:coordinate data-type:value="6138005.853658536" />
                   <gating:coordinate data-type:value="-2995931.4285714286" />
                 </gating:vertex>
                 <gating:vertex>
                   <gating:coordinate data-type:value="5456005.203252032" />
                   <gating:coordinate data-type:value="-2471643.4285714286" />
                 </gating:vertex>
                 <gating:vertex>
                   <gating:coordinate data-type:value="4774004.552845528" />
                   <gating:coordinate data-type:value="-1722660.5714285714" />
                 </gating:vertex>
                 <gating:vertex>
                   <gating:coordinate data-type:value="4092003.9024390243" />
                   <gating:coordinate data-type:value="-973677.7142857143" />
                 </gating:vertex>
                 <gating:vertex>
                   <gating:coordinate data-type:value="3410003.2520325202" />
                   <gating:coordinate data-type:value="-374491.4285714286" />
                 </gating:vertex>
                 <gating:vertex>
                   <gating:coordinate data-type:value="2864402.7317073173" />
                   <gating:coordinate data-type:value="374491.4285714286" />
                 </gating:vertex>
                 <gating:vertex>
                   <gating:coordinate data-type:value="2523402.4065040653" />
                   <gating:coordinate data-type:value="524288" />
                 </gating:vertex>
               </gating:PolygonGate>
             </Gate>
             <Subpopulations>
               <Population name="Q1: FL1-A- , FL2-A+"  annotation=""  owningGroup=""  expanded="1"  sortPriority="10"  count="51" >
                 <Graph smoothing="0"  backColor="#ffffff"  foreColor="#000000"  type="Pseudocolor"  fast="1"  rowCount="14518" >
                   <Axis dimension="x"  name="Comp-FL1-A"  label=""  auto="auto" />
                   <Axis dimension="y"  name="Comp-FL2-A"  label=""  auto="auto" />
                   <GraphSettings level="5%"  smoothingHighResolution="1"  contourHighResolution="1"  histogramSmoothingCount="0"  graphResolution="256"  showOutliers="0"  drawLargeDots="0"  dotsToDraw="8000"  tint="le.chartfill.tinted.40"  lineWeight="le.lineweight.normal"  lineStyle="le.linestyle.solid" />
                   <GraphEnvironment showGrid="0"  showAxes="tnlTNL"  showGates="1"  showFreqOnPlots="1"  showGateNameOnPlots="1"  showMedians="0"  showUncomped="0"  addEventParam="0"  lastYAxisName="" >
                    <TextTraits font="SansSerif"  size="12"  name="Labels"  style="plain"  color="#000000"  background="#00ffffff"  just="left" />
                    <TextTraits font="SansSerif"  size="12"  name="LayoutGates"  style="plain"  color="#000000"  background="#00ffffff"  just="left" />
                    <TextTraits font="SansSerif"  size="10"  name="Numbers"  style="plain"  color="#000000"  background="#00ffffff"  just="left" />
                    <TextTraits font="SansSerif"  size="10"  name="Legend"  style="plain"  color="#000000"  background="#00ffffff"  just="left" />
                    <WindowPosition x="431"  y="624"  width="390"  height="520"  displayed="1"  panelState="---" />
                   </GraphEnvironment>
                 </Graph>
                 <Gate gating:id="ID644656171"  gating:parent_id="ID1217128405" >
                   <gating:RectangleGate eventsInside="1"  annoOffsetX="0"  annoOffsetY="0"  tint="#000000"  isTinted="0"  lineWeight="Normal"  userDefined="1"  percentX="0"  percentY="0" >
                    <gating:dimension gating:max="57245.63412057697" >
                    <data-type:fcs-dimension data-type:name="Comp-FL1-A" />
                    </gating:dimension>
                    <gating:dimension gating:min="12478.378516315779" >
                    <data-type:fcs-dimension data-type:name="Comp-FL2-A" />
                    </gating:dimension>
                   </gating:RectangleGate>
                 </Gate>
               </Population>
               <Population name="Q2: FL1-A+ , FL2-A+"  annotation=""  owningGroup=""  expanded="1"  sortPriority="10"  count="521" >
                 <Graph smoothing="0"  backColor="#ffffff"  foreColor="#000000"  type="Pseudocolor"  fast="1"  rowCount="14518" >
                   <Axis dimension="x"  name="Comp-FL1-A"  label=""  auto="auto" />
                   <Axis dimension="y"  name="Comp-FL2-A"  label=""  auto="auto" />
                   <GraphSettings level="5%"  smoothingHighResolution="1"  contourHighResolution="1"  histogramSmoothingCount="0"  graphResolution="256"  showOutliers="0"  drawLargeDots="0"  dotsToDraw="8000"  tint="le.chartfill.tinted.40"  lineWeight="le.lineweight.normal"  lineStyle="le.linestyle.solid" />
                   <GraphEnvironment showGrid="0"  showAxes="tnlTNL"  showGates="1"  showFreqOnPlots="1"  showGateNameOnPlots="1"  showMedians="0"  showUncomped="0"  addEventParam="0"  lastYAxisName="" >
                    <TextTraits font="SansSerif"  size="12"  name="Labels"  style="plain"  color="#000000"  background="#00ffffff"  just="left" />
                    <TextTraits font="SansSerif"  size="12"  name="LayoutGates"  style="plain"  color="#000000"  background="#00ffffff"  just="left" />
                    <TextTraits font="SansSerif"  size="10"  name="Numbers"  style="plain"  color="#000000"  background="#00ffffff"  just="left" />
                    <TextTraits font="SansSerif"  size="10"  name="Legend"  style="plain"  color="#000000"  background="#00ffffff"  just="left" />
                    <WindowPosition x="431"  y="624"  width="390"  height="520"  displayed="1"  panelState="---" />
                   </GraphEnvironment>
                 </Graph>
                 <Gate gating:id="ID681266882"  gating:parent_id="ID1217128405" >
                   <gating:RectangleGate eventsInside="1"  annoOffsetX="0"  annoOffsetY="0"  tint="#000000"  isTinted="0"  lineWeight="Normal"  userDefined="1"  percentX="0"  percentY="0" >
                    <gating:dimension gating:min="57245.63412057697" >
                    <data-type:fcs-dimension data-type:name="Comp-FL1-A" />
                    </gating:dimension>
                    <gating:dimension gating:min="12478.378516315779" >
                    <data-type:fcs-dimension data-type:name="Comp-FL2-A" />
                    </gating:dimension>
                   </gating:RectangleGate>
                 </Gate>
               </Population>
               <Population name="Q3: FL1-A+ , FL2-A-"  annotation=""  owningGroup=""  expanded="1"  sortPriority="10"  count="518" >
                 <Graph smoothing="0"  backColor="#ffffff"  foreColor="#000000"  type="Pseudocolor"  fast="1"  rowCount="14518" >
                   <Axis dimension="x"  name="Comp-FL1-A"  label=""  auto="auto" />
                   <Axis dimension="y"  name="Comp-FL2-A"  label=""  auto="auto" />
                   <GraphSettings level="5%"  smoothingHighResolution="1"  contourHighResolution="1"  histogramSmoothingCount="0"  graphResolution="256"  showOutliers="0"  drawLargeDots="0"  dotsToDraw="8000"  tint="le.chartfill.tinted.40"  lineWeight="le.lineweight.normal"  lineStyle="le.linestyle.solid" />
                   <GraphEnvironment showGrid="0"  showAxes="tnlTNL"  showGates="1"  showFreqOnPlots="1"  showGateNameOnPlots="1"  showMedians="0"  showUncomped="0"  addEventParam="0"  lastYAxisName="" >
                    <TextTraits font="SansSerif"  size="12"  name="Labels"  style="plain"  color="#000000"  background="#00ffffff"  just="left" />
                    <TextTraits font="SansSerif"  size="12"  name="LayoutGates"  style="plain"  color="#000000"  background="#00ffffff"  just="left" />
                    <TextTraits font="SansSerif"  size="10"  name="Numbers"  style="plain"  color="#000000"  background="#00ffffff"  just="left" />
                    <TextTraits font="SansSerif"  size="10"  name="Legend"  style="plain"  color="#000000"  background="#00ffffff"  just="left" />
                    <WindowPosition x="431"  y="624"  width="390"  height="520"  displayed="1"  panelState="---" />
                   </GraphEnvironment>
                 </Graph>
                 <Gate gating:id="ID1817163617"  gating:parent_id="ID1217128405" >
                   <gating:RectangleGate eventsInside="1"  annoOffsetX="0"  annoOffsetY="0"  tint="#000000"  isTinted="0"  lineWeight="Normal"  userDefined="1"  percentX="0"  percentY="0" >
                    <gating:dimension gating:min="57245.63412057697" >
                    <data-type:fcs-dimension data-type:name="Comp-FL1-A" />
                    </gating:dimension>
                    <gating:dimension gating:max="12478.378516315779" >
                    <data-type:fcs-dimension data-type:name="Comp-FL2-A" />
                    </gating:dimension>
                   </gating:RectangleGate>
                 </Gate>
               </Population>
               <Population name="Q4: FL1-A- , FL2-A-"  annotation=""  owningGroup=""  expanded="1"  sortPriority="10"  count="10273" >
                 <Graph smoothing="0"  backColor="#ffffff"  foreColor="#000000"  type="Pseudocolor"  fast="1"  rowCount="14518" >
                   <Axis dimension="x"  name="Comp-FL1-A"  label=""  auto="auto" />
                   <Axis dimension="y"  name="Comp-FL2-A"  label=""  auto="auto" />
                   <GraphSettings level="5%"  smoothingHighResolution="1"  contourHighResolution="1"  histogramSmoothingCount="0"  graphResolution="256"  showOutliers="0"  drawLargeDots="0"  dotsToDraw="8000"  tint="le.chartfill.tinted.40"  lineWeight="le.lineweight.normal"  lineStyle="le.linestyle.solid" />
                   <GraphEnvironment showGrid="0"  showAxes="tnlTNL"  showGates="1"  showFreqOnPlots="1"  showGateNameOnPlots="1"  showMedians="0"  showUncomped="0"  addEventParam="0"  lastYAxisName="" >
                    <TextTraits font="SansSerif"  size="12"  name="Labels"  style="plain"  color="#000000"  background="#00ffffff"  just="left" />
                    <TextTraits font="SansSerif"  size="12"  name="LayoutGates"  style="plain"  color="#000000"  background="#00ffffff"  just="left" />
                    <TextTraits font="SansSerif"  size="10"  name="Numbers"  style="plain"  color="#000000"  background="#00ffffff"  just="left" />
                    <TextTraits font="SansSerif"  size="10"  name="Legend"  style="plain"  color="#000000"  background="#00ffffff"  just="left" />
                    <WindowPosition x="431"  y="624"  width="390"  height="520"  displayed="1"  panelState="---" />
                   </GraphEnvironment>
                 </Graph>
                 <Gate gating:id="ID1703966932"  gating:parent_id="ID1217128405" >
                   <gating:RectangleGate eventsInside="1"  annoOffsetX="0"  annoOffsetY="0"  tint="#000000"  isTinted="0"  lineWeight="Normal"  userDefined="1"  percentX="0"  percentY="0" >
                    <gating:dimension gating:max="57245.63412057697" >
                    <data-type:fcs-dimension data-type:name="Comp-FL1-A" />
                    </gating:dimension>
                    <gating:dimension gating:max="12478.378516315779" >
                    <data-type:fcs-dimension data-type:name="Comp-FL2-A" />
                    </gating:dimension>
                   </gating:RectangleGate>
                 </Gate>
               </Population>
             </Subpopulations>
           </Population>
         </Subpopulations>
       </SampleNode>
     </Sample>
     <Sample>
       <DataSet uri="file:/D:/M/马文超/肿瘤医院project%205分-2%20M6A/Manuscript-M6A/Data/apoptosis/RAWDATA/H292GR/GE.fcs"  sampleID="3" />
       <transforms:spilloverMatrix prefix="Comp-"  name="Acquisition-defined"  editable="0"  color="#c0c0c0"  version="FlowJo-10.0.7r2"  status="FINALIZED"  transforms:id="b83f51f8-0183-43c9-af6a-50a9cde5b3da"  suffix="" >
         <data-type:parameters>
           <data-type:parameter data-type:name="FL1-A" />
           <data-type:parameter data-type:name="FL2-A" />
           <data-type:parameter data-type:name="FL3-A" />
           <data-type:parameter data-type:name="FL4-A" />
           <data-type:parameter data-type:name="FL1-H" />
           <data-type:parameter data-type:name="FL2-H" />
           <data-type:parameter data-type:name="FL3-H" />
           <data-type:parameter data-type:name="FL4-H" />
         </data-type:parameters>
         <transforms:spillover data-type:parameter="FL1-A" >
           <transforms:coefficient data-type:parameter="FL1-A"  transforms:value="1" />
           <transforms:coefficient data-type:parameter="FL2-A"  transforms:value="0.1000000015" />
           <transforms:coefficient data-type:parameter="FL3-A"  transforms:value="0" />
           <transforms:coefficient data-type:parameter="FL4-A"  transforms:value="0" />
           <transforms:coefficient data-type:parameter="FL1-H"  transforms:value="0" />
           <transforms:coefficient data-type:parameter="FL2-H"  transforms:value="0" />
           <transforms:coefficient data-type:parameter="FL3-H"  transforms:value="0" />
           <transforms:coefficient data-type:parameter="FL4-H"  transforms:value="0" />
         </transforms:spillover>
         <transforms:spillover data-type:parameter="FL2-A" >
           <transforms:coefficient data-type:parameter="FL1-A"  transforms:value="0" />
           <transforms:coefficient data-type:parameter="FL2-A"  transforms:value="1" />
           <transforms:coefficient data-type:parameter="FL3-A"  transforms:value="0" />
           <transforms:coefficient data-type:parameter="FL4-A"  transforms:value="0" />
           <transforms:coefficient data-type:parameter="FL1-H"  transforms:value="0" />
           <transforms:coefficient data-type:parameter="FL2-H"  transforms:value="0" />
           <transforms:coefficient data-type:parameter="FL3-H"  transforms:value="0" />
           <transforms:coefficient data-type:parameter="FL4-H"  transforms:value="0" />
         </transforms:spillover>
         <transforms:spillover data-type:parameter="FL3-A" >
           <transforms:coefficient data-type:parameter="FL1-A"  transforms:value="0" />
           <transforms:coefficient data-type:parameter="FL2-A"  transforms:value="0" />
           <transforms:coefficient data-type:parameter="FL3-A"  transforms:value="1" />
           <transforms:coefficient data-type:parameter="FL4-A"  transforms:value="0" />
           <transforms:coefficient data-type:parameter="FL1-H"  transforms:value="0" />
           <transforms:coefficient data-type:parameter="FL2-H"  transforms:value="0" />
           <transforms:coefficient data-type:parameter="FL3-H"  transforms:value="0" />
           <transforms:coefficient data-type:parameter="FL4-H"  transforms:value="0" />
         </transforms:spillover>
         <transforms:spillover data-type:parameter="FL4-A" >
           <transforms:coefficient data-type:parameter="FL1-A"  transforms:value="0" />
           <transforms:coefficient data-type:parameter="FL2-A"  transforms:value="0" />
           <transforms:coefficient data-type:parameter="FL3-A"  transforms:value="0" />
           <transforms:coefficient data-type:parameter="FL4-A"  transforms:value="1" />
           <transforms:coefficient data-type:parameter="FL1-H"  transforms:value="0" />
           <transforms:coefficient data-type:parameter="FL2-H"  transforms:value="0" />
           <transforms:coefficient data-type:parameter="FL3-H"  transforms:value="0" />
           <transforms:coefficient data-type:parameter="FL4-H"  transforms:value="0" />
         </transforms:spillover>
         <transforms:spillover data-type:parameter="FL1-H" >
           <transforms:coefficient data-type:parameter="FL1-A"  transforms:value="0" />
           <transforms:coefficient data-type:parameter="FL2-A"  transforms:value="0" />
           <transforms:coefficient data-type:parameter="FL3-A"  transforms:value="0" />
           <transforms:coefficient data-type:parameter="FL4-A"  transforms:value="0" />
           <transforms:coefficient data-type:parameter="FL1-H"  transforms:value="1" />
           <transforms:coefficient data-type:parameter="FL2-H"  transforms:value="0.1000000015" />
           <transforms:coefficient data-type:parameter="FL3-H"  transforms:value="0" />
           <transforms:coefficient data-type:parameter="FL4-H"  transforms:value="0" />
         </transforms:spillover>
         <transforms:spillover data-type:parameter="FL2-H" >
           <transforms:coefficient data-type:parameter="FL1-A"  transforms:value="0" />
           <transforms:coefficient data-type:parameter="FL2-A"  transforms:value="0" />
           <transforms:coefficient data-type:parameter="FL3-A"  transforms:value="0" />
           <transforms:coefficient data-type:parameter="FL4-A"  transforms:value="0" />
           <transforms:coefficient data-type:parameter="FL1-H"  transforms:value="0" />
           <transforms:coefficient data-type:parameter="FL2-H"  transforms:value="1" />
           <transforms:coefficient data-type:parameter="FL3-H"  transforms:value="0" />
           <transforms:coefficient data-type:parameter="FL4-H"  transforms:value="0" />
         </transforms:spillover>
         <transforms:spillover data-type:parameter="FL3-H" >
           <transforms:coefficient data-type:parameter="FL1-A"  transforms:value="0" />
           <transforms:coefficient data-type:parameter="FL2-A"  transforms:value="0" />
           <transforms:coefficient data-type:parameter="FL3-A"  transforms:value="0" />
           <transforms:coefficient data-type:parameter="FL4-A"  transforms:value="0" />
           <transforms:coefficient data-type:parameter="FL1-H"  transforms:value="0" />
           <transforms:coefficient data-type:parameter="FL2-H"  transforms:value="0" />
           <transforms:coefficient data-type:parameter="FL3-H"  transforms:value="1" />
           <transforms:coefficient data-type:parameter="FL4-H"  transforms:value="0" />
         </transforms:spillover>
         <transforms:spillover data-type:parameter="FL4-H" >
           <transforms:coefficient data-type:parameter="FL1-A"  transforms:value="0" />
           <transforms:coefficient data-type:parameter="FL2-A"  transforms:value="0" />
           <transforms:coefficient data-type:parameter="FL3-A"  transforms:value="0" />
           <transforms:coefficient data-type:parameter="FL4-A"  transforms:value="0" />
           <transforms:coefficient data-type:parameter="FL1-H"  transforms:value="0" />
           <transforms:coefficient data-type:parameter="FL2-H"  transforms:value="0" />
           <transforms:coefficient data-type:parameter="FL3-H"  transforms:value="0" />
           <transforms:coefficient data-type:parameter="FL4-H"  transforms:value="1" />
         </transforms:spillover>
       </transforms:spilloverMatrix>
       <Transformations>
         <transforms:linear transforms:minRange="0"  transforms:maxRange="16777216"  gain="1" >
           <data-type:parameter data-type:name="FSC-A" />
         </transforms:linear>
         <transforms:linear transforms:minRange="0"  transforms:maxRange="16777216"  gain="1" >
           <data-type:parameter data-type:name="SSC-A" />
         </transforms:linear>
         <transforms:biex transforms:length="256"  transforms:maxRange="16777215.999999985"  transforms:neg="0.2"  transforms:width="-10"  transforms:pos="6.2247198959" >
           <data-type:parameter data-type:name="FL1-A" />
         </transforms:biex>
         <transforms:biex transforms:length="256"  transforms:maxRange="16777215.999999985"  transforms:neg="0"  transforms:width="-251.188643151"  transforms:pos="6.2247198959" >
           <data-type:parameter data-type:name="FL2-A" />
         </transforms:biex>
         <transforms:log transforms:offset="1"  transforms:decades="7.2247198959" >
           <data-type:parameter data-type:name="FL3-A" />
         </transforms:log>
         <transforms:log transforms:offset="1"  transforms:decades="7.2247198959" >
           <data-type:parameter data-type:name="FL4-A" />
         </transforms:log>
         <transforms:linear transforms:minRange="0"  transforms:maxRange="16777216"  gain="1" >
           <data-type:parameter data-type:name="FSC-H" />
         </transforms:linear>
         <transforms:linear transforms:minRange="0"  transforms:maxRange="16777216"  gain="1" >
           <data-type:parameter data-type:name="SSC-H" />
         </transforms:linear>
         <transforms:log transforms:offset="1"  transforms:decades="7.2247198959" >
           <data-type:parameter data-type:name="FL1-H" />
         </transforms:log>
         <transforms:log transforms:offset="1"  transforms:decades="7.2247198959" >
           <data-type:parameter data-type:name="FL2-H" />
         </transforms:log>
         <transforms:log transforms:offset="1"  transforms:decades="7.2247198959" >
           <data-type:parameter data-type:name="FL3-H" />
         </transforms:log>
         <transforms:log transforms:offset="1"  transforms:decades="7.2247198959" >
           <data-type:parameter data-type:name="FL4-H" />
         </transforms:log>
         <transforms:linear transforms:minRange="0"  transforms:maxRange="16777216"  gain="1" >
           <data-type:parameter data-type:name="Width" />
         </transforms:linear>
         <transforms:linear transforms:minRange="0"  transforms:maxRange="16777216"  gain="0.1" >
           <data-type:parameter data-type:name="Time" />
         </transforms:linear>
         <transforms:biex transforms:length="256"  transforms:maxRange="16777215.999999985"  transforms:neg="0.2"  transforms:width="-10"  transforms:pos="6.2247198959" >
           <data-type:parameter data-type:name="Comp-FL1-A" />
         </transforms:biex>
         <transforms:biex transforms:length="256"  transforms:maxRange="16777215.999999985"  transforms:neg="0"  transforms:width="-251.188643151"  transforms:pos="6.2247198959" >
           <data-type:parameter data-type:name="Comp-FL2-A" />
         </transforms:biex>
         <transforms:log transforms:offset="1"  transforms:decades="7.2247198959" >
           <data-type:parameter data-type:name="Comp-FL3-A" />
         </transforms:log>
         <transforms:log transforms:offset="1"  transforms:decades="7.2247198959" >
           <data-type:parameter data-type:name="Comp-FL4-A" />
         </transforms:log>
         <transforms:log transforms:offset="1"  transforms:decades="7.2247198959" >
           <data-type:parameter data-type:name="Comp-FL1-H" />
         </transforms:log>
         <transforms:log transforms:offset="1"  transforms:decades="7.2247198959" >
           <data-type:parameter data-type:name="Comp-FL2-H" />
         </transforms:log>
         <transforms:log transforms:offset="1"  transforms:decades="7.2247198959" >
           <data-type:parameter data-type:name="Comp-FL3-H" />
         </transforms:log>
         <transforms:log transforms:offset="1"  transforms:decades="7.2247198959" >
           <data-type:parameter data-type:name="Comp-FL4-H" />
         </transforms:log>
       </Transformations>
       <Keywords>
         <Keyword name="#SPACERS"  value="000" />
         <Keyword name="$ENDANALYSIS"  value="0" />
         <Keyword name="$BEGINANALYSIS"  value="0" />
         <Keyword name="$ENDDATA"  value="1092899" />
         <Keyword name="$BEGINDATA"  value="2467" />
         <Keyword name="$ENDSTEXT"  value="2466" />
         <Keyword name="$BEGINSTEXT"  value="58" />
         <Keyword name="$VOL"  value="33962" />
         <Keyword name="#ACQUISITIONTIMEMILLI"  value="155314" />
         <Keyword name="#ATIM"  value="155" />
         <Keyword name="$ETIM"  value="00:55:47:90" />
         <Keyword name="$BTIM"  value="00:53:12:83" />
         <Keyword name="$PROJ"  value="20220202_125750" />
         <Keyword name="$TIMESTEP"  value="0.1" />
         <Keyword name="#CFLOWCAPTUREDDATE"  value="0000000000000" />
         <Keyword name="$SPILLOVER"  value="8,3,4,5,6,9,10,11,12,1.000,0.100,0.000,0.000,0.000,0.000,0.000,0.000,0.000,1.000,0.000,0.000,0.000,0.000,0.000,0.000,0.000,0.000,1.000,0.000,0.000,0.000,0.000,0.000,0.000,0.000,0.000,1.000,0.000,0.000,0.000,0.000,0.000,0.000,0.000,0.000,1.000,0.100,0.000,0.000,0.000,0.000,0.000,0.000,0.000,1.000,0.000,0.000,0.000,0.000,0.000,0.000,0.000,0.000,1.000,0.000,0.000,0.000,0.000,0.000,0.000,0.000,0.000,1.000" />
         <Keyword name="#LASERCONFIGURATION"  value="3 Blue 1 Red" />
         <Keyword name="#CFLOW4COLORCOMP"  value="0,0.0,0.0,0.0,10.0,0,0.0,0.0,0.0,0.0,0,0.0,0.0,0.0,0.0,0" />
         <Keyword name="$CYT"  value="BD Accuri C6" />
         <Keyword name="$TOT"  value="19472" />
         <Keyword name="#P14VirtualGain"  value="1.0" />
         <Keyword name="#P13VirtualGain"  value="1.0" />
         <Keyword name="#P12VirtualGain"  value="1.0" />
         <Keyword name="#P11VirtualGain"  value="1.0" />
         <Keyword name="#P10VirtualGain"  value="1.0" />
         <Keyword name="#P9VirtualGain"  value="1.0" />
         <Keyword name="#P8VirtualGain"  value="1.0" />
         <Keyword name="#P7VirtualGain"  value="1.0" />
         <Keyword name="#P6VirtualGain"  value="1.0" />
         <Keyword name="#P5VirtualGain"  value="1.0" />
         <Keyword name="#P4VirtualGain"  value="1.0" />
         <Keyword name="#P3VirtualGain"  value="1.0" />
         <Keyword name="#P2VirtualGain"  value="1.0" />
         <Keyword name="#P1VirtualGain"  value="1.0" />
         <Keyword name="$P14S"  value="Time" />
         <Keyword name="$P13S"  value="Width" />
         <Keyword name="$P12S"  value="FL4-H" />
         <Keyword name="$P11S"  value="FL3-H" />
         <Keyword name="$P10S"  value="FL2-H" />
         <Keyword name="$P9S"  value="FL1-H" />
         <Keyword name="$P8S"  value="SSC-H" />
         <Keyword name="$P7S"  value="FSC-H" />
         <Keyword name="$P6S"  value="FL4-A" />
         <Keyword name="$P5S"  value="FL3-A" />
         <Keyword name="$P4S"  value="FL2-A" />
         <Keyword name="$P3S"  value="FL1-A" />
         <Keyword name="$P2S"  value="SSC-A" />
         <Keyword name="$P1S"  value="FSC-A" />
         <Keyword name="#CFLOWDECADES14"  value="7.224719870049579" />
         <Keyword name="$P14E"  value="0,0" />
         <Keyword name="#CFLOWDECADES13"  value="7.224719870049579" />
         <Keyword name="$P13E"  value="0,0" />
         <Keyword name="#CFLOWDECADES12"  value="7.224719870049579" />
         <Keyword name="$P12E"  value="0,0" />
         <Keyword name="#CFLOWDECADES11"  value="7.224719870049579" />
         <Keyword name="$P11E"  value="0,0" />
         <Keyword name="#CFLOWDECADES10"  value="7.224719870049579" />
         <Keyword name="$P10E"  value="0,0" />
         <Keyword name="#CFLOWDECADES9"  value="7.224719870049579" />
         <Keyword name="$P9E"  value="0,0" />
         <Keyword name="#CFLOWDECADES8"  value="7.224719870049579" />
         <Keyword name="$P8E"  value="0,0" />
         <Keyword name="#CFLOWDECADES7"  value="7.224719870049579" />
         <Keyword name="$P7E"  value="0,0" />
         <Keyword name="#CFLOWDECADES6"  value="7.224719870049579" />
         <Keyword name="$P6E"  value="0,0" />
         <Keyword name="#CFLOWDECADES5"  value="7.224719870049579" />
         <Keyword name="$P5E"  value="0,0" />
         <Keyword name="#CFLOWDECADES4"  value="7.224719870049579" />
         <Keyword name="$P4E"  value="0,0" />
         <Keyword name="#CFLOWDECADES3"  value="7.224719870049579" />
         <Keyword name="$P3E"  value="0,0" />
         <Keyword name="#CFLOWDECADES2"  value="7.224719870049579" />
         <Keyword name="$P2E"  value="0,0" />
         <Keyword name="#CFLOWDECADES1"  value="7.224719870049579" />
         <Keyword name="$P1E"  value="0,0" />
         <Keyword name="$P14N"  value="Time" />
         <Keyword name="$P13N"  value="Width" />
         <Keyword name="$P12N"  value="FL4-H" />
         <Keyword name="$P11N"  value="FL3-H" />
         <Keyword name="$P10N"  value="FL2-H" />
         <Keyword name="$P9N"  value="FL1-H" />
         <Keyword name="$P8N"  value="SSC-H" />
         <Keyword name="$P7N"  value="FSC-H" />
         <Keyword name="$P6N"  value="FL4-A" />
         <Keyword name="$P5N"  value="FL3-A" />
         <Keyword name="$P4N"  value="FL2-A" />
         <Keyword name="$P3N"  value="FL1-A" />
         <Keyword name="$P2N"  value="SSC-A" />
         <Keyword name="$P1N"  value="FSC-A" />
         <Keyword name="$P14R"  value="16777216" />
         <Keyword name="$P13R"  value="16777216" />
         <Keyword name="$P12R"  value="16777216" />
         <Keyword name="$P11R"  value="16777216" />
         <Keyword name="$P10R"  value="16777216" />
         <Keyword name="$P9R"  value="16777216" />
         <Keyword name="$P8R"  value="16777216" />
         <Keyword name="$P7R"  value="16777216" />
         <Keyword name="$P6R"  value="16777216" />
         <Keyword name="$P5R"  value="16777216" />
         <Keyword name="$P4R"  value="16777216" />
         <Keyword name="$P3R"  value="16777216" />
         <Keyword name="$P2R"  value="16777216" />
         <Keyword name="$P1R"  value="16777216" />
         <Keyword name="$P14B"  value="32" />
         <Keyword name="$P13B"  value="32" />
         <Keyword name="$P12B"  value="32" />
         <Keyword name="$P11B"  value="32" />
         <Keyword name="$P10B"  value="32" />
         <Keyword name="$P9B"  value="32" />
         <Keyword name="$P8B"  value="32" />
         <Keyword name="$P7B"  value="32" />
         <Keyword name="$P6B"  value="32" />
         <Keyword name="$P5B"  value="32" />
         <Keyword name="$P4B"  value="32" />
         <Keyword name="$P3B"  value="32" />
         <Keyword name="$P2B"  value="32" />
         <Keyword name="$P1B"  value="32" />
         <Keyword name="$PAR"  value="14" />
         <Keyword name="$NEXTDATA"  value="0" />
         <Keyword name="$BYTEORD"  value="4,3,2,1" />
         <Keyword name="$MODE"  value="L" />
         <Keyword name="$DATATYPE"  value="I" />
         <Keyword name="#SAMPLE"  value="A4" />
         <Keyword name="$SMNO"  value="A4" />
         <Keyword name="$FIL"  value="A04.fcs" />
         <Keyword name="FJ_FCS_VERSION"  value="3" />
         <Keyword name="$P15N"  value="Comp-FL1-A" />
         <Keyword name="$P15S"  value="FL1-A" />
         <Keyword name="$P15R"  value="16777216" />
         <Keyword name="$P16N"  value="Comp-FL2-A" />
         <Keyword name="$P16S"  value="FL2-A" />
         <Keyword name="$P16R"  value="16777216" />
         <Keyword name="$P17N"  value="Comp-FL3-A" />
         <Keyword name="$P17S"  value="FL3-A" />
         <Keyword name="$P17R"  value="16777216" />
         <Keyword name="$P18N"  value="Comp-FL4-A" />
         <Keyword name="$P18S"  value="FL4-A" />
         <Keyword name="$P18R"  value="16777216" />
         <Keyword name="$P19N"  value="Comp-FL1-H" />
         <Keyword name="$P19S"  value="FL1-H" />
         <Keyword name="$P19R"  value="16777216" />
         <Keyword name="$P20N"  value="Comp-FL2-H" />
         <Keyword name="$P20S"  value="FL2-H" />
         <Keyword name="$P20R"  value="16777216" />
         <Keyword name="$P21N"  value="Comp-FL3-H" />
         <Keyword name="$P21S"  value="FL3-H" />
         <Keyword name="$P21R"  value="16777216" />
         <Keyword name="$P22N"  value="Comp-FL4-H" />
         <Keyword name="$P22S"  value="FL4-H" />
         <Keyword name="$P22R"  value="16777216" />
       </Keywords>
       <SampleNode name="A04.fcs"  annotation=""  owningGroup=""  expanded="1"  sortPriority="10"  count="19472"  sampleID="3" >
         <Graph smoothing="0"  backColor="#ffffff"  foreColor="#000000"  type="Pseudocolor"  fast="1"  rowCount="19472" >
           <Axis dimension="x"  name="FSC-A"  label=""  auto="auto" />
           <Axis dimension="y"  name="SSC-A"  label=""  auto="auto" />
           <GraphSettings level="5%"  smoothingHighResolution="1"  contourHighResolution="1"  histogramSmoothingCount="0"  graphResolution="256"  showOutliers="0"  drawLargeDots="0"  dotsToDraw="8000"  tint="le.chartfill.tinted.40"  lineWeight="le.lineweight.normal"  lineStyle="le.linestyle.solid" />
           <GraphEnvironment showGrid="0"  showAxes="tnlTNL"  showGates="1"  showFreqOnPlots="1"  showGateNameOnPlots="1"  showMedians="0"  showUncomped="0"  addEventParam="0"  lastYAxisName="" >
             <TextTraits font="SansSerif"  size="12"  name="Labels"  style="plain"  color="#000000"  background="#00ffffff"  just="left" />
             <TextTraits font="SansSerif"  size="12"  name="LayoutGates"  style="plain"  color="#000000"  background="#00ffffff"  just="left" />
             <TextTraits font="SansSerif"  size="10"  name="Numbers"  style="plain"  color="#000000"  background="#00ffffff"  just="left" />
             <TextTraits font="SansSerif"  size="10"  name="Legend"  style="plain"  color="#000000"  background="#00ffffff"  just="left" />
           </GraphEnvironment>
         </Graph>
         <Subpopulations>
           <Population name="GATE1"  annotation=""  owningGroup="All Samples"  expanded="1"  sortPriority="10"  count="10700" >
             <Graph smoothing="0"  backColor="#ffffff"  foreColor="#000000"  type="Pseudocolor"  fast="1"  rowCount="19472" >
               <Axis dimension="x"  name="FSC-A"  label=""  auto="auto" />
               <Axis dimension="y"  name="SSC-A"  label=""  auto="auto" />
               <GraphSettings level="5%"  smoothingHighResolution="1"  contourHighResolution="1"  histogramSmoothingCount="0"  graphResolution="256"  showOutliers="0"  drawLargeDots="0"  dotsToDraw="8000"  tint="le.chartfill.tinted.40"  lineWeight="le.lineweight.normal"  lineStyle="le.linestyle.solid" />
               <GraphEnvironment showGrid="0"  showAxes="tnlTNL"  showGates="1"  showFreqOnPlots="1"  showGateNameOnPlots="1"  showMedians="0"  showUncomped="0"  addEventParam="0"  lastYAxisName="" >
                 <TextTraits font="SansSerif"  size="12"  name="Labels"  style="plain"  color="#000000"  background="#00ffffff"  just="left" />
                 <TextTraits font="SansSerif"  size="12"  name="LayoutGates"  style="plain"  color="#000000"  background="#00ffffff"  just="left" />
                 <TextTraits font="SansSerif"  size="10"  name="Numbers"  style="plain"  color="#000000"  background="#00ffffff"  just="left" />
                 <TextTraits font="SansSerif"  size="10"  name="Legend"  style="plain"  color="#000000"  background="#00ffffff"  just="left" />
                 <WindowPosition x="431"  y="624"  width="390"  height="520"  displayed="1"  panelState="---" />
               </GraphEnvironment>
             </Graph>
             <Gate gating:id="ID609678206" >
               <gating:PolygonGate eventsInside="1"  annoOffsetX="0"  annoOffsetY="0"  tint="#000000"  isTinted="0"  lineWeight="Normal"  userDefined="1"  quadId="-1"  gateResolution="256" >
                 <gating:dimension>
                   <data-type:fcs-dimension data-type:name="FSC-A" />
                 </gating:dimension>
                 <gating:dimension>
                   <data-type:fcs-dimension data-type:name="SSC-A" />
                 </gating:dimension>
                 <gating:vertex>
                   <gating:coordinate data-type:value="2523402.4065040653" />
                   <gating:coordinate data-type:value="449389.7142857143" />
                 </gating:vertex>
                 <gating:vertex>
                   <gating:coordinate data-type:value="2387002.276422764" />
                   <gating:coordinate data-type:value="1647762.2857142857" />
                 </gating:vertex>
                 <gating:vertex>
                   <gating:coordinate data-type:value="2387002.276422764" />
                   <gating:coordinate data-type:value="3744914.285714286" />
                 </gating:vertex>
                 <gating:vertex>
                   <gating:coordinate data-type:value="2796202.6666666665" />
                   <gating:coordinate data-type:value="5242880" />
                 </gating:vertex>
                 <gating:vertex>
                   <gating:coordinate data-type:value="3341803.18699187" />
                   <gating:coordinate data-type:value="5991862.857142857" />
                 </gating:vertex>
                 <gating:vertex>
                   <gating:coordinate data-type:value="4501204.292682927" />
                   <gating:coordinate data-type:value="7115337.142857143" />
                 </gating:vertex>
                 <gating:vertex>
                   <gating:coordinate data-type:value="5524205.268292683" />
                   <gating:coordinate data-type:value="7489828.571428572" />
                 </gating:vertex>
                 <gating:vertex>
                   <gating:coordinate data-type:value="6888206.569105691" />
                   <gating:coordinate data-type:value="7864320" />
                 </gating:vertex>
                 <gating:vertex>
                   <gating:coordinate data-type:value="8797808.390243903" />
                   <gating:coordinate data-type:value="8238811.428571428" />
                 </gating:vertex>
                 <gating:vertex>
                   <gating:coordinate data-type:value="10161809.69105691" />
                   <gating:coordinate data-type:value="8613302.857142856" />
                 </gating:vertex>
                 <gating:vertex>
                   <gating:coordinate data-type:value="11662211.121951219" />
                   <gating:coordinate data-type:value="8987794.285714285" />
                 </gating:vertex>
                 <gating:vertex>
                   <gating:coordinate data-type:value="12685212.097560976" />
                   <gating:coordinate data-type:value="9137590.857142856" />
                 </gating:vertex>
                 <gating:vertex>
                   <gating:coordinate data-type:value="13708213.07317073" />
                   <gating:coordinate data-type:value="9512082.285714285" />
                 </gating:vertex>
                 <gating:vertex>
                   <gating:coordinate data-type:value="14594813.918699186" />
                   <gating:coordinate data-type:value="9736777.142857144" />
                 </gating:vertex>
                 <gating:vertex>
                   <gating:coordinate data-type:value="15617814.894308943" />
                   <gating:coordinate data-type:value="10111268.57142857" />
                 </gating:vertex>
                 <gating:vertex>
                   <gating:coordinate data-type:value="16436215.674796747" />
                   <gating:coordinate data-type:value="10261065.142857144" />
                 </gating:vertex>
                 <gating:vertex>
                   <gating:coordinate data-type:value="17322816.520325202" />
                   <gating:coordinate data-type:value="10485760" />
                 </gating:vertex>
                 <gating:vertex>
                   <gating:coordinate data-type:value="18141217.300813008" />
                   <gating:coordinate data-type:value="10635556.57142857" />
                 </gating:vertex>
                 <gating:vertex>
                   <gating:coordinate data-type:value="19027818.14634146" />
                   <gating:coordinate data-type:value="10635556.57142857" />
                 </gating:vertex>
                 <gating:vertex>
                   <gating:coordinate data-type:value="20391819.44715447" />
                   <gating:coordinate data-type:value="10560658.285714285" />
                 </gating:vertex>
                 <gating:vertex>
                   <gating:coordinate data-type:value="21551220.55284553" />
                   <gating:coordinate data-type:value="9586980.57142857" />
                 </gating:vertex>
                 <gating:vertex>
                   <gating:coordinate data-type:value="22437821.398373984" />
                   <gating:coordinate data-type:value="8463506.285714285" />
                 </gating:vertex>
                 <gating:vertex>
                   <gating:coordinate data-type:value="22915221.85365854" />
                   <gating:coordinate data-type:value="7714523.428571428" />
                 </gating:vertex>
                 <gating:vertex>
                   <gating:coordinate data-type:value="23256222.17886179" />
                   <gating:coordinate data-type:value="6441252.571428572" />
                 </gating:vertex>
                 <gating:vertex>
                   <gating:coordinate data-type:value="23597222.50406504" />
                   <gating:coordinate data-type:value="5467574.857142857" />
                 </gating:vertex>
                 <gating:vertex>
                   <gating:coordinate data-type:value="23938222.82926829" />
                   <gating:coordinate data-type:value="4568795.428571428" />
                 </gating:vertex>
                 <gating:vertex>
                   <gating:coordinate data-type:value="24142823.024390243" />
                   <gating:coordinate data-type:value="3220626.285714286" />
                 </gating:vertex>
                 <gating:vertex>
                   <gating:coordinate data-type:value="24142823.024390243" />
                   <gating:coordinate data-type:value="1348169.142857143" />
                 </gating:vertex>
                 <gating:vertex>
                   <gating:coordinate data-type:value="24142823.024390243" />
                   <gating:coordinate data-type:value="224694.8571428571" />
                 </gating:vertex>
                 <gating:vertex>
                   <gating:coordinate data-type:value="24142823.024390243" />
                   <gating:coordinate data-type:value="-1273270.857142857" />
                 </gating:vertex>
                 <gating:vertex>
                   <gating:coordinate data-type:value="23324422.243902437" />
                   <gating:coordinate data-type:value="-2172050.285714286" />
                 </gating:vertex>
                 <gating:vertex>
                   <gating:coordinate data-type:value="22506021.463414636" />
                   <gating:coordinate data-type:value="-2921033.1428571427" />
                 </gating:vertex>
                 <gating:vertex>
                   <gating:coordinate data-type:value="21619420.61788618" />
                   <gating:coordinate data-type:value="-3295524.5714285714" />
                 </gating:vertex>
                 <gating:vertex>
                   <gating:coordinate data-type:value="20255419.31707317" />
                   <gating:coordinate data-type:value="-3670016" />
                 </gating:vertex>
                 <gating:vertex>
                   <gating:coordinate data-type:value="18891418.016260162" />
                   <gating:coordinate data-type:value="-3894710.8571428573" />
                 </gating:vertex>
                 <gating:vertex>
                   <gating:coordinate data-type:value="17868417.040650405" />
                   <gating:coordinate data-type:value="-3894710.8571428573" />
                 </gating:vertex>
                 <gating:vertex>
                   <gating:coordinate data-type:value="16504415.739837399" />
                   <gating:coordinate data-type:value="-3894710.8571428573" />
                 </gating:vertex>
                 <gating:vertex>
                   <gating:coordinate data-type:value="15481414.764227642" />
                   <gating:coordinate data-type:value="-3894710.8571428573" />
                 </gating:vertex>
                 <gating:vertex>
                   <gating:coordinate data-type:value="14322013.658536585" />
                   <gating:coordinate data-type:value="-3894710.8571428573" />
                 </gating:vertex>
                 <gating:vertex>
                   <gating:coordinate data-type:value="13435412.81300813" />
                   <gating:coordinate data-type:value="-3894710.8571428573" />
                 </gating:vertex>
                 <gating:vertex>
                   <gating:coordinate data-type:value="11594011.056910569" />
                   <gating:coordinate data-type:value="-3894710.8571428573" />
                 </gating:vertex>
                 <gating:vertex>
                   <gating:coordinate data-type:value="10571010.081300814" />
                   <gating:coordinate data-type:value="-3894710.8571428573" />
                 </gating:vertex>
                 <gating:vertex>
                   <gating:coordinate data-type:value="9548009.105691057" />
                   <gating:coordinate data-type:value="-3894710.8571428573" />
                 </gating:vertex>
                 <gating:vertex>
                   <gating:coordinate data-type:value="8525008.130081302" />
                   <gating:coordinate data-type:value="-3894710.8571428573" />
                 </gating:vertex>
                 <gating:vertex>
                   <gating:coordinate data-type:value="7638407.284552845" />
                   <gating:coordinate data-type:value="-3894710.8571428573" />
                 </gating:vertex>
                 <gating:vertex>
                   <gating:coordinate data-type:value="6820006.5040650405" />
                   <gating:coordinate data-type:value="-3595117.714285714" />
                 </gating:vertex>
                 <gating:vertex>
                   <gating:coordinate data-type:value="6138005.853658536" />
                   <gating:coordinate data-type:value="-2995931.4285714286" />
                 </gating:vertex>
                 <gating:vertex>
                   <gating:coordinate data-type:value="5456005.203252032" />
                   <gating:coordinate data-type:value="-2471643.4285714286" />
                 </gating:vertex>
                 <gating:vertex>
                   <gating:coordinate data-type:value="4774004.552845528" />
                   <gating:coordinate data-type:value="-1722660.5714285714" />
                 </gating:vertex>
                 <gating:vertex>
                   <gating:coordinate data-type:value="4092003.9024390243" />
                   <gating:coordinate data-type:value="-973677.7142857143" />
                 </gating:vertex>
                 <gating:vertex>
                   <gating:coordinate data-type:value="3410003.2520325202" />
                   <gating:coordinate data-type:value="-374491.4285714286" />
                 </gating:vertex>
                 <gating:vertex>
                   <gating:coordinate data-type:value="2864402.7317073173" />
                   <gating:coordinate data-type:value="374491.4285714286" />
                 </gating:vertex>
                 <gating:vertex>
                   <gating:coordinate data-type:value="2523402.4065040653" />
                   <gating:coordinate data-type:value="524288" />
                 </gating:vertex>
               </gating:PolygonGate>
             </Gate>
             <Subpopulations>
               <Population name="Q1: FL1-A- , FL2-A+"  annotation=""  owningGroup=""  expanded="1"  sortPriority="10"  count="23" >
                 <Graph smoothing="0"  backColor="#ffffff"  foreColor="#000000"  type="Pseudocolor"  fast="1"  rowCount="19472" >
                   <Axis dimension="x"  name="Comp-FL1-A"  label=""  auto="auto" />
                   <Axis dimension="y"  name="Comp-FL2-A"  label=""  auto="auto" />
                   <GraphSettings level="5%"  smoothingHighResolution="1"  contourHighResolution="1"  histogramSmoothingCount="0"  graphResolution="256"  showOutliers="0"  drawLargeDots="0"  dotsToDraw="8000"  tint="le.chartfill.tinted.40"  lineWeight="le.lineweight.normal"  lineStyle="le.linestyle.solid" />
                   <GraphEnvironment showGrid="0"  showAxes="tnlTNL"  showGates="1"  showFreqOnPlots="1"  showGateNameOnPlots="1"  showMedians="0"  showUncomped="0"  addEventParam="0"  lastYAxisName="" >
                    <TextTraits font="SansSerif"  size="12"  name="Labels"  style="plain"  color="#000000"  background="#00ffffff"  just="left" />
                    <TextTraits font="SansSerif"  size="12"  name="LayoutGates"  style="plain"  color="#000000"  background="#00ffffff"  just="left" />
                    <TextTraits font="SansSerif"  size="10"  name="Numbers"  style="plain"  color="#000000"  background="#00ffffff"  just="left" />
                    <TextTraits font="SansSerif"  size="10"  name="Legend"  style="plain"  color="#000000"  background="#00ffffff"  just="left" />
                    <WindowPosition x="431"  y="624"  width="390"  height="520"  displayed="1"  panelState="---" />
                   </GraphEnvironment>
                 </Graph>
                 <Gate gating:id="ID7150275"  gating:parent_id="ID609678206" >
                   <gating:RectangleGate eventsInside="1"  annoOffsetX="0"  annoOffsetY="0"  tint="#000000"  isTinted="0"  lineWeight="Normal"  userDefined="1"  percentX="0"  percentY="0" >
                    <gating:dimension gating:max="57245.63412057697" >
                    <data-type:fcs-dimension data-type:name="Comp-FL1-A" />
                    </gating:dimension>
                    <gating:dimension gating:min="12478.378516315779" >
                    <data-type:fcs-dimension data-type:name="Comp-FL2-A" />
                    </gating:dimension>
                   </gating:RectangleGate>
                 </Gate>
               </Population>
               <Population name="Q2: FL1-A+ , FL2-A+"  annotation=""  owningGroup=""  expanded="1"  sortPriority="10"  count="316" >
                 <Graph smoothing="0"  backColor="#ffffff"  foreColor="#000000"  type="Pseudocolor"  fast="1"  rowCount="19472" >
                   <Axis dimension="x"  name="Comp-FL1-A"  label=""  auto="auto" />
                   <Axis dimension="y"  name="Comp-FL2-A"  label=""  auto="auto" />
                   <GraphSettings level="5%"  smoothingHighResolution="1"  contourHighResolution="1"  histogramSmoothingCount="0"  graphResolution="256"  showOutliers="0"  drawLargeDots="0"  dotsToDraw="8000"  tint="le.chartfill.tinted.40"  lineWeight="le.lineweight.normal"  lineStyle="le.linestyle.solid" />
                   <GraphEnvironment showGrid="0"  showAxes="tnlTNL"  showGates="1"  showFreqOnPlots="1"  showGateNameOnPlots="1"  showMedians="0"  showUncomped="0"  addEventParam="0"  lastYAxisName="" >
                    <TextTraits font="SansSerif"  size="12"  name="Labels"  style="plain"  color="#000000"  background="#00ffffff"  just="left" />
                    <TextTraits font="SansSerif"  size="12"  name="LayoutGates"  style="plain"  color="#000000"  background="#00ffffff"  just="left" />
                    <TextTraits font="SansSerif"  size="10"  name="Numbers"  style="plain"  color="#000000"  background="#00ffffff"  just="left" />
                    <TextTraits font="SansSerif"  size="10"  name="Legend"  style="plain"  color="#000000"  background="#00ffffff"  just="left" />
                    <WindowPosition x="431"  y="624"  width="390"  height="520"  displayed="1"  panelState="---" />
                   </GraphEnvironment>
                 </Graph>
                 <Gate gating:id="ID2063071340"  gating:parent_id="ID609678206" >
                   <gating:RectangleGate eventsInside="1"  annoOffsetX="0"  annoOffsetY="0"  tint="#000000"  isTinted="0"  lineWeight="Normal"  userDefined="1"  percentX="0"  percentY="0" >
                    <gating:dimension gating:min="57245.63412057697" >
                    <data-type:fcs-dimension data-type:name="Comp-FL1-A" />
                    </gating:dimension>
                    <gating:dimension gating:min="12478.378516315779" >
                    <data-type:fcs-dimension data-type:name="Comp-FL2-A" />
                    </gating:dimension>
                   </gating:RectangleGate>
                 </Gate>
               </Population>
               <Population name="Q3: FL1-A+ , FL2-A-"  annotation=""  owningGroup=""  expanded="1"  sortPriority="10"  count="498" >
                 <Graph smoothing="0"  backColor="#ffffff"  foreColor="#000000"  type="Pseudocolor"  fast="1"  rowCount="19472" >
                   <Axis dimension="x"  name="Comp-FL1-A"  label=""  auto="auto" />
                   <Axis dimension="y"  name="Comp-FL2-A"  label=""  auto="auto" />
                   <GraphSettings level="5%"  smoothingHighResolution="1"  contourHighResolution="1"  histogramSmoothingCount="0"  graphResolution="256"  showOutliers="0"  drawLargeDots="0"  dotsToDraw="8000"  tint="le.chartfill.tinted.40"  lineWeight="le.lineweight.normal"  lineStyle="le.linestyle.solid" />
                   <GraphEnvironment showGrid="0"  showAxes="tnlTNL"  showGates="1"  showFreqOnPlots="1"  showGateNameOnPlots="1"  showMedians="0"  showUncomped="0"  addEventParam="0"  lastYAxisName="" >
                    <TextTraits font="SansSerif"  size="12"  name="Labels"  style="plain"  color="#000000"  background="#00ffffff"  just="left" />
                    <TextTraits font="SansSerif"  size="12"  name="LayoutGates"  style="plain"  color="#000000"  background="#00ffffff"  just="left" />
                    <TextTraits font="SansSerif"  size="10"  name="Numbers"  style="plain"  color="#000000"  background="#00ffffff"  just="left" />
                    <TextTraits font="SansSerif"  size="10"  name="Legend"  style="plain"  color="#000000"  background="#00ffffff"  just="left" />
                    <WindowPosition x="431"  y="624"  width="390"  height="520"  displayed="1"  panelState="---" />
                   </GraphEnvironment>
                 </Graph>
                 <Gate gating:id="ID769046918"  gating:parent_id="ID609678206" >
                   <gating:RectangleGate eventsInside="1"  annoOffsetX="0"  annoOffsetY="0"  tint="#000000"  isTinted="0"  lineWeight="Normal"  userDefined="1"  percentX="0"  percentY="0" >
                    <gating:dimension gating:min="57245.63412057697" >
                    <data-type:fcs-dimension data-type:name="Comp-FL1-A" />
                    </gating:dimension>
                    <gating:dimension gating:max="12478.378516315779" >
                    <data-type:fcs-dimension data-type:name="Comp-FL2-A" />
                    </gating:dimension>
                   </gating:RectangleGate>
                 </Gate>
               </Population>
               <Population name="Q4: FL1-A- , FL2-A-"  annotation=""  owningGroup=""  expanded="1"  sortPriority="10"  count="9863" >
                 <Graph smoothing="0"  backColor="#ffffff"  foreColor="#000000"  type="Pseudocolor"  fast="1"  rowCount="19472" >
                   <Axis dimension="x"  name="Comp-FL1-A"  label=""  auto="auto" />
                   <Axis dimension="y"  name="Comp-FL2-A"  label=""  auto="auto" />
                   <GraphSettings level="5%"  smoothingHighResolution="1"  contourHighResolution="1"  histogramSmoothingCount="0"  graphResolution="256"  showOutliers="0"  drawLargeDots="0"  dotsToDraw="8000"  tint="le.chartfill.tinted.40"  lineWeight="le.lineweight.normal"  lineStyle="le.linestyle.solid" />
                   <GraphEnvironment showGrid="0"  showAxes="tnlTNL"  showGates="1"  showFreqOnPlots="1"  showGateNameOnPlots="1"  showMedians="0"  showUncomped="0"  addEventParam="0"  lastYAxisName="" >
                    <TextTraits font="SansSerif"  size="12"  name="Labels"  style="plain"  color="#000000"  background="#00ffffff"  just="left" />
                    <TextTraits font="SansSerif"  size="12"  name="LayoutGates"  style="plain"  color="#000000"  background="#00ffffff"  just="left" />
                    <TextTraits font="SansSerif"  size="10"  name="Numbers"  style="plain"  color="#000000"  background="#00ffffff"  just="left" />
                    <TextTraits font="SansSerif"  size="10"  name="Legend"  style="plain"  color="#000000"  background="#00ffffff"  just="left" />
                    <WindowPosition x="431"  y="624"  width="390"  height="520"  displayed="1"  panelState="---" />
                   </GraphEnvironment>
                 </Graph>
                 <Gate gating:id="ID1814963180"  gating:parent_id="ID609678206" >
                   <gating:RectangleGate eventsInside="1"  annoOffsetX="0"  annoOffsetY="0"  tint="#000000"  isTinted="0"  lineWeight="Normal"  userDefined="1"  percentX="0"  percentY="0" >
                    <gating:dimension gating:max="57245.63412057697" >
                    <data-type:fcs-dimension data-type:name="Comp-FL1-A" />
                    </gating:dimension>
                    <gating:dimension gating:max="12478.378516315779" >
                    <data-type:fcs-dimension data-type:name="Comp-FL2-A" />
                    </gating:dimension>
                   </gating:RectangleGate>
                 </Gate>
               </Population>
             </Subpopulations>
           </Population>
         </Subpopulations>
       </SampleNode>
     </Sample>
     <Sample>
       <DataSet uri="file:/D:/M/马文超/肿瘤医院project%205分-2%20M6A/Manuscript-M6A/Data/apoptosis/RAWDATA/H292GR/GE-MA.fcs"  sampleID="4" />
       <transforms:spilloverMatrix prefix="Comp-"  name="Acquisition-defined"  editable="0"  color="#c0c0c0"  version="FlowJo-10.0.7r2"  status="FINALIZED"  transforms:id="b83f51f8-0183-43c9-af6a-50a9cde5b3da"  suffix="" >
         <data-type:parameters>
           <data-type:parameter data-type:name="FL1-A" />
           <data-type:parameter data-type:name="FL2-A" />
           <data-type:parameter data-type:name="FL3-A" />
           <data-type:parameter data-type:name="FL4-A" />
           <data-type:parameter data-type:name="FL1-H" />
           <data-type:parameter data-type:name="FL2-H" />
           <data-type:parameter data-type:name="FL3-H" />
           <data-type:parameter data-type:name="FL4-H" />
         </data-type:parameters>
         <transforms:spillover data-type:parameter="FL1-A" >
           <transforms:coefficient data-type:parameter="FL1-A"  transforms:value="1" />
           <transforms:coefficient data-type:parameter="FL2-A"  transforms:value="0.1000000015" />
           <transforms:coefficient data-type:parameter="FL3-A"  transforms:value="0" />
           <transforms:coefficient data-type:parameter="FL4-A"  transforms:value="0" />
           <transforms:coefficient data-type:parameter="FL1-H"  transforms:value="0" />
           <transforms:coefficient data-type:parameter="FL2-H"  transforms:value="0" />
           <transforms:coefficient data-type:parameter="FL3-H"  transforms:value="0" />
           <transforms:coefficient data-type:parameter="FL4-H"  transforms:value="0" />
         </transforms:spillover>
         <transforms:spillover data-type:parameter="FL2-A" >
           <transforms:coefficient data-type:parameter="FL1-A"  transforms:value="0" />
           <transforms:coefficient data-type:parameter="FL2-A"  transforms:value="1" />
           <transforms:coefficient data-type:parameter="FL3-A"  transforms:value="0" />
           <transforms:coefficient data-type:parameter="FL4-A"  transforms:value="0" />
           <transforms:coefficient data-type:parameter="FL1-H"  transforms:value="0" />
           <transforms:coefficient data-type:parameter="FL2-H"  transforms:value="0" />
           <transforms:coefficient data-type:parameter="FL3-H"  transforms:value="0" />
           <transforms:coefficient data-type:parameter="FL4-H"  transforms:value="0" />
         </transforms:spillover>
         <transforms:spillover data-type:parameter="FL3-A" >
           <transforms:coefficient data-type:parameter="FL1-A"  transforms:value="0" />
           <transforms:coefficient data-type:parameter="FL2-A"  transforms:value="0" />
           <transforms:coefficient data-type:parameter="FL3-A"  transforms:value="1" />
           <transforms:coefficient data-type:parameter="FL4-A"  transforms:value="0" />
           <transforms:coefficient data-type:parameter="FL1-H"  transforms:value="0" />
           <transforms:coefficient data-type:parameter="FL2-H"  transforms:value="0" />
           <transforms:coefficient data-type:parameter="FL3-H"  transforms:value="0" />
           <transforms:coefficient data-type:parameter="FL4-H"  transforms:value="0" />
         </transforms:spillover>
         <transforms:spillover data-type:parameter="FL4-A" >
           <transforms:coefficient data-type:parameter="FL1-A"  transforms:value="0" />
           <transforms:coefficient data-type:parameter="FL2-A"  transforms:value="0" />
           <transforms:coefficient data-type:parameter="FL3-A"  transforms:value="0" />
           <transforms:coefficient data-type:parameter="FL4-A"  transforms:value="1" />
           <transforms:coefficient data-type:parameter="FL1-H"  transforms:value="0" />
           <transforms:coefficient data-type:parameter="FL2-H"  transforms:value="0" />
           <transforms:coefficient data-type:parameter="FL3-H"  transforms:value="0" />
           <transforms:coefficient data-type:parameter="FL4-H"  transforms:value="0" />
         </transforms:spillover>
         <transforms:spillover data-type:parameter="FL1-H" >
           <transforms:coefficient data-type:parameter="FL1-A"  transforms:value="0" />
           <transforms:coefficient data-type:parameter="FL2-A"  transforms:value="0" />
           <transforms:coefficient data-type:parameter="FL3-A"  transforms:value="0" />
           <transforms:coefficient data-type:parameter="FL4-A"  transforms:value="0" />
           <transforms:coefficient data-type:parameter="FL1-H"  transforms:value="1" />
           <transforms:coefficient data-type:parameter="FL2-H"  transforms:value="0.1000000015" />
           <transforms:coefficient data-type:parameter="FL3-H"  transforms:value="0" />
           <transforms:coefficient data-type:parameter="FL4-H"  transforms:value="0" />
         </transforms:spillover>
         <transforms:spillover data-type:parameter="FL2-H" >
           <transforms:coefficient data-type:parameter="FL1-A"  transforms:value="0" />
           <transforms:coefficient data-type:parameter="FL2-A"  transforms:value="0" />
           <transforms:coefficient data-type:parameter="FL3-A"  transforms:value="0" />
           <transforms:coefficient data-type:parameter="FL4-A"  transforms:value="0" />
           <transforms:coefficient data-type:parameter="FL1-H"  transforms:value="0" />
           <transforms:coefficient data-type:parameter="FL2-H"  transforms:value="1" />
           <transforms:coefficient data-type:parameter="FL3-H"  transforms:value="0" />
           <transforms:coefficient data-type:parameter="FL4-H"  transforms:value="0" />
         </transforms:spillover>
         <transforms:spillover data-type:parameter="FL3-H" >
           <transforms:coefficient data-type:parameter="FL1-A"  transforms:value="0" />
           <transforms:coefficient data-type:parameter="FL2-A"  transforms:value="0" />
           <transforms:coefficient data-type:parameter="FL3-A"  transforms:value="0" />
           <transforms:coefficient data-type:parameter="FL4-A"  transforms:value="0" />
           <transforms:coefficient data-type:parameter="FL1-H"  transforms:value="0" />
           <transforms:coefficient data-type:parameter="FL2-H"  transforms:value="0" />
           <transforms:coefficient data-type:parameter="FL3-H"  transforms:value="1" />
           <transforms:coefficient data-type:parameter="FL4-H"  transforms:value="0" />
         </transforms:spillover>
         <transforms:spillover data-type:parameter="FL4-H" >
           <transforms:coefficient data-type:parameter="FL1-A"  transforms:value="0" />
           <transforms:coefficient data-type:parameter="FL2-A"  transforms:value="0" />
           <transforms:coefficient data-type:parameter="FL3-A"  transforms:value="0" />
           <transforms:coefficient data-type:parameter="FL4-A"  transforms:value="0" />
           <transforms:coefficient data-type:parameter="FL1-H"  transforms:value="0" />
           <transforms:coefficient data-type:parameter="FL2-H"  transforms:value="0" />
           <transforms:coefficient data-type:parameter="FL3-H"  transforms:value="0" />
           <transforms:coefficient data-type:parameter="FL4-H"  transforms:value="1" />
         </transforms:spillover>
       </transforms:spilloverMatrix>
       <Transformations>
         <transforms:linear transforms:minRange="0"  transforms:maxRange="16777216"  gain="1" >
           <data-type:parameter data-type:name="FSC-A" />
         </transforms:linear>
         <transforms:linear transforms:minRange="0"  transforms:maxRange="16777216"  gain="1" >
           <data-type:parameter data-type:name="SSC-A" />
         </transforms:linear>
         <transforms:biex transforms:length="256"  transforms:maxRange="16777215.999999985"  transforms:neg="0.2"  transforms:width="-10"  transforms:pos="6.2247198959" >
           <data-type:parameter data-type:name="FL1-A" />
         </transforms:biex>
         <transforms:biex transforms:length="256"  transforms:maxRange="16777215.999999985"  transforms:neg="0"  transforms:width="-251.188643151"  transforms:pos="6.2247198959" >
           <data-type:parameter data-type:name="FL2-A" />
         </transforms:biex>
         <transforms:log transforms:offset="1"  transforms:decades="7.2247198959" >
           <data-type:parameter data-type:name="FL3-A" />
         </transforms:log>
         <transforms:log transforms:offset="1"  transforms:decades="7.2247198959" >
           <data-type:parameter data-type:name="FL4-A" />
         </transforms:log>
         <transforms:linear transforms:minRange="0"  transforms:maxRange="16777216"  gain="1" >
           <data-type:parameter data-type:name="FSC-H" />
         </transforms:linear>
         <transforms:linear transforms:minRange="0"  transforms:maxRange="16777216"  gain="1" >
           <data-type:parameter data-type:name="SSC-H" />
         </transforms:linear>
         <transforms:log transforms:offset="1"  transforms:decades="7.2247198959" >
           <data-type:parameter data-type:name="FL1-H" />
         </transforms:log>
         <transforms:log transforms:offset="1"  transforms:decades="7.2247198959" >
           <data-type:parameter data-type:name="FL2-H" />
         </transforms:log>
         <transforms:log transforms:offset="1"  transforms:decades="7.2247198959" >
           <data-type:parameter data-type:name="FL3-H" />
         </transforms:log>
         <transforms:log transforms:offset="1"  transforms:decades="7.2247198959" >
           <data-type:parameter data-type:name="FL4-H" />
         </transforms:log>
         <transforms:linear transforms:minRange="0"  transforms:maxRange="16777216"  gain="1" >
           <data-type:parameter data-type:name="Width" />
         </transforms:linear>
         <transforms:linear transforms:minRange="0"  transforms:maxRange="16777216"  gain="0.1" >
           <data-type:parameter data-type:name="Time" />
         </transforms:linear>
         <transforms:biex transforms:length="256"  transforms:maxRange="16777215.999999985"  transforms:neg="0.2"  transforms:width="-10"  transforms:pos="6.2247198959" >
           <data-type:parameter data-type:name="Comp-FL1-A" />
         </transforms:biex>
         <transforms:biex transforms:length="256"  transforms:maxRange="16777215.999999985"  transforms:neg="0"  transforms:width="-251.188643151"  transforms:pos="6.2247198959" >
           <data-type:parameter data-type:name="Comp-FL2-A" />
         </transforms:biex>
         <transforms:log transforms:offset="1"  transforms:decades="7.2247198959" >
           <data-type:parameter data-type:name="Comp-FL3-A" />
         </transforms:log>
         <transforms:log transforms:offset="1"  transforms:decades="7.2247198959" >
           <data-type:parameter data-type:name="Comp-FL4-A" />
         </transforms:log>
         <transforms:log transforms:offset="1"  transforms:decades="7.2247198959" >
           <data-type:parameter data-type:name="Comp-FL1-H" />
         </transforms:log>
         <transforms:log transforms:offset="1"  transforms:decades="7.2247198959" >
           <data-type:parameter data-type:name="Comp-FL2-H" />
         </transforms:log>
         <transforms:log transforms:offset="1"  transforms:decades="7.2247198959" >
           <data-type:parameter data-type:name="Comp-FL3-H" />
         </transforms:log>
         <transforms:log transforms:offset="1"  transforms:decades="7.2247198959" >
           <data-type:parameter data-type:name="Comp-FL4-H" />
         </transforms:log>
       </Transformations>
       <Keywords>
         <Keyword name="#SPACERS"  value="000" />
         <Keyword name="$ENDANALYSIS"  value="0" />
         <Keyword name="$BEGINANALYSIS"  value="0" />
         <Keyword name="$ENDDATA"  value="1562793" />
         <Keyword name="$BEGINDATA"  value="2465" />
         <Keyword name="$ENDSTEXT"  value="2464" />
         <Keyword name="$BEGINSTEXT"  value="58" />
         <Keyword name="$VOL"  value="17206" />
         <Keyword name="#ACQUISITIONTIMEMILLI"  value="78998" />
         <Keyword name="#ATIM"  value="78" />
         <Keyword name="$ETIM"  value="01:02:18:36" />
         <Keyword name="$BTIM"  value="01:00:59:40" />
         <Keyword name="$PROJ"  value="20220202_125750" />
         <Keyword name="$TIMESTEP"  value="0.1" />
         <Keyword name="#CFLOWCAPTUREDDATE"  value="0000000000000" />
         <Keyword name="$SPILLOVER"  value="8,3,4,5,6,9,10,11,12,1.000,0.100,0.000,0.000,0.000,0.000,0.000,0.000,0.000,1.000,0.000,0.000,0.000,0.000,0.000,0.000,0.000,0.000,1.000,0.000,0.000,0.000,0.000,0.000,0.000,0.000,0.000,1.000,0.000,0.000,0.000,0.000,0.000,0.000,0.000,0.000,1.000,0.100,0.000,0.000,0.000,0.000,0.000,0.000,0.000,1.000,0.000,0.000,0.000,0.000,0.000,0.000,0.000,0.000,1.000,0.000,0.000,0.000,0.000,0.000,0.000,0.000,0.000,1.000" />
         <Keyword name="#LASERCONFIGURATION"  value="3 Blue 1 Red" />
         <Keyword name="#CFLOW4COLORCOMP"  value="0,0.0,0.0,0.0,10.0,0,0.0,0.0,0.0,0.0,0,0.0,0.0,0.0,0.0,0" />
         <Keyword name="$CYT"  value="BD Accuri C6" />
         <Keyword name="$TOT"  value="27863" />
         <Keyword name="#P14VirtualGain"  value="1.0" />
         <Keyword name="#P13VirtualGain"  value="1.0" />
         <Keyword name="#P12VirtualGain"  value="1.0" />
         <Keyword name="#P11VirtualGain"  value="1.0" />
         <Keyword name="#P10VirtualGain"  value="1.0" />
         <Keyword name="#P9VirtualGain"  value="1.0" />
         <Keyword name="#P8VirtualGain"  value="1.0" />
         <Keyword name="#P7VirtualGain"  value="1.0" />
         <Keyword name="#P6VirtualGain"  value="1.0" />
         <Keyword name="#P5VirtualGain"  value="1.0" />
         <Keyword name="#P4VirtualGain"  value="1.0" />
         <Keyword name="#P3VirtualGain"  value="1.0" />
         <Keyword name="#P2VirtualGain"  value="1.0" />
         <Keyword name="#P1VirtualGain"  value="1.0" />
         <Keyword name="$P14S"  value="Time" />
         <Keyword name="$P13S"  value="Width" />
         <Keyword name="$P12S"  value="FL4-H" />
         <Keyword name="$P11S"  value="FL3-H" />
         <Keyword name="$P10S"  value="FL2-H" />
         <Keyword name="$P9S"  value="FL1-H" />
         <Keyword name="$P8S"  value="SSC-H" />
         <Keyword name="$P7S"  value="FSC-H" />
         <Keyword name="$P6S"  value="FL4-A" />
         <Keyword name="$P5S"  value="FL3-A" />
         <Keyword name="$P4S"  value="FL2-A" />
         <Keyword name="$P3S"  value="FL1-A" />
         <Keyword name="$P2S"  value="SSC-A" />
         <Keyword name="$P1S"  value="FSC-A" />
         <Keyword name="#CFLOWDECADES14"  value="7.224719870049579" />
         <Keyword name="$P14E"  value="0,0" />
         <Keyword name="#CFLOWDECADES13"  value="7.224719870049579" />
         <Keyword name="$P13E"  value="0,0" />
         <Keyword name="#CFLOWDECADES12"  value="7.224719870049579" />
         <Keyword name="$P12E"  value="0,0" />
         <Keyword name="#CFLOWDECADES11"  value="7.224719870049579" />
         <Keyword name="$P11E"  value="0,0" />
         <Keyword name="#CFLOWDECADES10"  value="7.224719870049579" />
         <Keyword name="$P10E"  value="0,0" />
         <Keyword name="#CFLOWDECADES9"  value="7.224719870049579" />
         <Keyword name="$P9E"  value="0,0" />
         <Keyword name="#CFLOWDECADES8"  value="7.224719870049579" />
         <Keyword name="$P8E"  value="0,0" />
         <Keyword name="#CFLOWDECADES7"  value="7.224719870049579" />
         <Keyword name="$P7E"  value="0,0" />
         <Keyword name="#CFLOWDECADES6"  value="7.224719870049579" />
         <Keyword name="$P6E"  value="0,0" />
         <Keyword name="#CFLOWDECADES5"  value="7.224719870049579" />
         <Keyword name="$P5E"  value="0,0" />
         <Keyword name="#CFLOWDECADES4"  value="7.224719870049579" />
         <Keyword name="$P4E"  value="0,0" />
         <Keyword name="#CFLOWDECADES3"  value="7.224719870049579" />
         <Keyword name="$P3E"  value="0,0" />
         <Keyword name="#CFLOWDECADES2"  value="7.224719870049579" />
         <Keyword name="$P2E"  value="0,0" />
         <Keyword name="#CFLOWDECADES1"  value="7.224719870049579" />
         <Keyword name="$P1E"  value="0,0" />
         <Keyword name="$P14N"  value="Time" />
         <Keyword name="$P13N"  value="Width" />
         <Keyword name="$P12N"  value="FL4-H" />
         <Keyword name="$P11N"  value="FL3-H" />
         <Keyword name="$P10N"  value="FL2-H" />
         <Keyword name="$P9N"  value="FL1-H" />
         <Keyword name="$P8N"  value="SSC-H" />
         <Keyword name="$P7N"  value="FSC-H" />
         <Keyword name="$P6N"  value="FL4-A" />
         <Keyword name="$P5N"  value="FL3-A" />
         <Keyword name="$P4N"  value="FL2-A" />
         <Keyword name="$P3N"  value="FL1-A" />
         <Keyword name="$P2N"  value="SSC-A" />
         <Keyword name="$P1N"  value="FSC-A" />
         <Keyword name="$P14R"  value="16777216" />
         <Keyword name="$P13R"  value="16777216" />
         <Keyword name="$P12R"  value="16777216" />
         <Keyword name="$P11R"  value="16777216" />
         <Keyword name="$P10R"  value="16777216" />
         <Keyword name="$P9R"  value="16777216" />
         <Keyword name="$P8R"  value="16777216" />
         <Keyword name="$P7R"  value="16777216" />
         <Keyword name="$P6R"  value="16777216" />
         <Keyword name="$P5R"  value="16777216" />
         <Keyword name="$P4R"  value="16777216" />
         <Keyword name="$P3R"  value="16777216" />
         <Keyword name="$P2R"  value="16777216" />
         <Keyword name="$P1R"  value="16777216" />
         <Keyword name="$P14B"  value="32" />
         <Keyword name="$P13B"  value="32" />
         <Keyword name="$P12B"  value="32" />
         <Keyword name="$P11B"  value="32" />
         <Keyword name="$P10B"  value="32" />
         <Keyword name="$P9B"  value="32" />
         <Keyword name="$P8B"  value="32" />
         <Keyword name="$P7B"  value="32" />
         <Keyword name="$P6B"  value="32" />
         <Keyword name="$P5B"  value="32" />
         <Keyword name="$P4B"  value="32" />
         <Keyword name="$P3B"  value="32" />
         <Keyword name="$P2B"  value="32" />
         <Keyword name="$P1B"  value="32" />
         <Keyword name="$PAR"  value="14" />
         <Keyword name="$NEXTDATA"  value="0" />
         <Keyword name="$BYTEORD"  value="4,3,2,1" />
         <Keyword name="$MODE"  value="L" />
         <Keyword name="$DATATYPE"  value="I" />
         <Keyword name="#SAMPLE"  value="A8" />
         <Keyword name="$SMNO"  value="A8" />
         <Keyword name="$FIL"  value="A08.fcs" />
         <Keyword name="FJ_FCS_VERSION"  value="3" />
         <Keyword name="$P15N"  value="Comp-FL1-A" />
         <Keyword name="$P15S"  value="FL1-A" />
         <Keyword name="$P15R"  value="16777216" />
         <Keyword name="$P16N"  value="Comp-FL2-A" />
         <Keyword name="$P16S"  value="FL2-A" />
         <Keyword name="$P16R"  value="16777216" />
         <Keyword name="$P17N"  value="Comp-FL3-A" />
         <Keyword name="$P17S"  value="FL3-A" />
         <Keyword name="$P17R"  value="16777216" />
         <Keyword name="$P18N"  value="Comp-FL4-A" />
         <Keyword name="$P18S"  value="FL4-A" />
         <Keyword name="$P18R"  value="16777216" />
         <Keyword name="$P19N"  value="Comp-FL1-H" />
         <Keyword name="$P19S"  value="FL1-H" />
         <Keyword name="$P19R"  value="16777216" />
         <Keyword name="$P20N"  value="Comp-FL2-H" />
         <Keyword name="$P20S"  value="FL2-H" />
         <Keyword name="$P20R"  value="16777216" />
         <Keyword name="$P21N"  value="Comp-FL3-H" />
         <Keyword name="$P21S"  value="FL3-H" />
         <Keyword name="$P21R"  value="16777216" />
         <Keyword name="$P22N"  value="Comp-FL4-H" />
         <Keyword name="$P22S"  value="FL4-H" />
         <Keyword name="$P22R"  value="16777216" />
       </Keywords>
       <SampleNode name="A08.fcs"  annotation=""  owningGroup=""  expanded="1"  sortPriority="10"  count="27863"  sampleID="4" >
         <Graph smoothing="0"  backColor="#ffffff"  foreColor="#000000"  type="Pseudocolor"  fast="1"  rowCount="27863" >
           <Axis dimension="x"  name="FSC-A"  label=""  auto="auto" />
           <Axis dimension="y"  name="SSC-A"  label=""  auto="auto" />
           <GraphSettings level="5%"  smoothingHighResolution="1"  contourHighResolution="1"  histogramSmoothingCount="0"  graphResolution="256"  showOutliers="0"  drawLargeDots="0"  dotsToDraw="8000"  tint="le.chartfill.tinted.40"  lineWeight="le.lineweight.normal"  lineStyle="le.linestyle.solid" />
           <GraphEnvironment showGrid="0"  showAxes="tnlTNL"  showGates="1"  showFreqOnPlots="1"  showGateNameOnPlots="1"  showMedians="0"  showUncomped="0"  addEventParam="0"  lastYAxisName="" >
             <TextTraits font="SansSerif"  size="12"  name="Labels"  style="plain"  color="#000000"  background="#00ffffff"  just="left" />
             <TextTraits font="SansSerif"  size="12"  name="LayoutGates"  style="plain"  color="#000000"  background="#00ffffff"  just="left" />
             <TextTraits font="SansSerif"  size="10"  name="Numbers"  style="plain"  color="#000000"  background="#00ffffff"  just="left" />
             <TextTraits font="SansSerif"  size="10"  name="Legend"  style="plain"  color="#000000"  background="#00ffffff"  just="left" />
           </GraphEnvironment>
         </Graph>
         <Subpopulations>
           <Population name="GATE1"  annotation=""  owningGroup="All Samples"  expanded="1"  sortPriority="10"  count="12922" >
             <Graph smoothing="0"  backColor="#ffffff"  foreColor="#000000"  type="Pseudocolor"  fast="1"  rowCount="27863" >
               <Axis dimension="x"  name="FSC-A"  label=""  auto="auto" />
               <Axis dimension="y"  name="SSC-A"  label=""  auto="auto" />
               <GraphSettings level="5%"  smoothingHighResolution="1"  contourHighResolution="1"  histogramSmoothingCount="0"  graphResolution="256"  showOutliers="0"  drawLargeDots="0"  dotsToDraw="8000"  tint="le.chartfill.tinted.40"  lineWeight="le.lineweight.normal"  lineStyle="le.linestyle.solid" />
               <GraphEnvironment showGrid="0"  showAxes="tnlTNL"  showGates="1"  showFreqOnPlots="1"  showGateNameOnPlots="1"  showMedians="0"  showUncomped="0"  addEventParam="0"  lastYAxisName="" >
                 <TextTraits font="SansSerif"  size="12"  name="Labels"  style="plain"  color="#000000"  background="#00ffffff"  just="left" />
                 <TextTraits font="SansSerif"  size="12"  name="LayoutGates"  style="plain"  color="#000000"  background="#00ffffff"  just="left" />
                 <TextTraits font="SansSerif"  size="10"  name="Numbers"  style="plain"  color="#000000"  background="#00ffffff"  just="left" />
                 <TextTraits font="SansSerif"  size="10"  name="Legend"  style="plain"  color="#000000"  background="#00ffffff"  just="left" />
                 <WindowPosition x="431"  y="624"  width="390"  height="520"  displayed="1"  panelState="---" />
               </GraphEnvironment>
               <WindowPosition x="431"  y="624"  width="390"  height="520"  displayed="1" />
             </Graph>
             <Gate gating:id="ID426159793" >
               <gating:PolygonGate eventsInside="1"  annoOffsetX="0"  annoOffsetY="0"  tint="#000000"  isTinted="0"  lineWeight="Normal"  userDefined="1"  quadId="-1"  gateResolution="256" >
                 <gating:dimension>
                   <data-type:fcs-dimension data-type:name="FSC-A" />
                 </gating:dimension>
                 <gating:dimension>
                   <data-type:fcs-dimension data-type:name="SSC-A" />
                 </gating:dimension>
                 <gating:vertex>
                   <gating:coordinate data-type:value="2523402.4065040653" />
                   <gating:coordinate data-type:value="449389.7142857143" />
                 </gating:vertex>
                 <gating:vertex>
                   <gating:coordinate data-type:value="2387002.276422764" />
                   <gating:coordinate data-type:value="1647762.2857142857" />
                 </gating:vertex>
                 <gating:vertex>
                   <gating:coordinate data-type:value="2387002.276422764" />
                   <gating:coordinate data-type:value="3744914.285714286" />
                 </gating:vertex>
                 <gating:vertex>
                   <gating:coordinate data-type:value="2796202.6666666665" />
                   <gating:coordinate data-type:value="5242880" />
                 </gating:vertex>
                 <gating:vertex>
                   <gating:coordinate data-type:value="3341803.18699187" />
                   <gating:coordinate data-type:value="5991862.857142857" />
                 </gating:vertex>
                 <gating:vertex>
                   <gating:coordinate data-type:value="4501204.292682927" />
                   <gating:coordinate data-type:value="7115337.142857143" />
                 </gating:vertex>
                 <gating:vertex>
                   <gating:coordinate data-type:value="5524205.268292683" />
                   <gating:coordinate data-type:value="7489828.571428572" />
                 </gating:vertex>
                 <gating:vertex>
                   <gating:coordinate data-type:value="6888206.569105691" />
                   <gating:coordinate data-type:value="7864320" />
                 </gating:vertex>
                 <gating:vertex>
                   <gating:coordinate data-type:value="8797808.390243903" />
                   <gating:coordinate data-type:value="8238811.428571428" />
                 </gating:vertex>
                 <gating:vertex>
                   <gating:coordinate data-type:value="10161809.69105691" />
                   <gating:coordinate data-type:value="8613302.857142856" />
                 </gating:vertex>
                 <gating:vertex>
                   <gating:coordinate data-type:value="11662211.121951219" />
                   <gating:coordinate data-type:value="8987794.285714285" />
                 </gating:vertex>
                 <gating:vertex>
                   <gating:coordinate data-type:value="12685212.097560976" />
                   <gating:coordinate data-type:value="9137590.857142856" />
                 </gating:vertex>
                 <gating:vertex>
                   <gating:coordinate data-type:value="13708213.07317073" />
                   <gating:coordinate data-type:value="9512082.285714285" />
                 </gating:vertex>
                 <gating:vertex>
                   <gating:coordinate data-type:value="14594813.918699186" />
                   <gating:coordinate data-type:value="9736777.142857144" />
                 </gating:vertex>
                 <gating:vertex>
                   <gating:coordinate data-type:value="15617814.894308943" />
                   <gating:coordinate data-type:value="10111268.57142857" />
                 </gating:vertex>
                 <gating:vertex>
                   <gating:coordinate data-type:value="16436215.674796747" />
                   <gating:coordinate data-type:value="10261065.142857144" />
                 </gating:vertex>
                 <gating:vertex>
                   <gating:coordinate data-type:value="17322816.520325202" />
                   <gating:coordinate data-type:value="10485760" />
                 </gating:vertex>
                 <gating:vertex>
                   <gating:coordinate data-type:value="18141217.300813008" />
                   <gating:coordinate data-type:value="10635556.57142857" />
                 </gating:vertex>
                 <gating:vertex>
                   <gating:coordinate data-type:value="19027818.14634146" />
                   <gating:coordinate data-type:value="10635556.57142857" />
                 </gating:vertex>
                 <gating:vertex>
                   <gating:coordinate data-type:value="20391819.44715447" />
                   <gating:coordinate data-type:value="10560658.285714285" />
                 </gating:vertex>
                 <gating:vertex>
                   <gating:coordinate data-type:value="21551220.55284553" />
                   <gating:coordinate data-type:value="9586980.57142857" />
                 </gating:vertex>
                 <gating:vertex>
                   <gating:coordinate data-type:value="22437821.398373984" />
                   <gating:coordinate data-type:value="8463506.285714285" />
                 </gating:vertex>
                 <gating:vertex>
                   <gating:coordinate data-type:value="22915221.85365854" />
                   <gating:coordinate data-type:value="7714523.428571428" />
                 </gating:vertex>
                 <gating:vertex>
                   <gating:coordinate data-type:value="23256222.17886179" />
                   <gating:coordinate data-type:value="6441252.571428572" />
                 </gating:vertex>
                 <gating:vertex>
                   <gating:coordinate data-type:value="23597222.50406504" />
                   <gating:coordinate data-type:value="5467574.857142857" />
                 </gating:vertex>
                 <gating:vertex>
                   <gating:coordinate data-type:value="23938222.82926829" />
                   <gating:coordinate data-type:value="4568795.428571428" />
                 </gating:vertex>
                 <gating:vertex>
                   <gating:coordinate data-type:value="24142823.024390243" />
                   <gating:coordinate data-type:value="3220626.285714286" />
                 </gating:vertex>
                 <gating:vertex>
                   <gating:coordinate data-type:value="24142823.024390243" />
                   <gating:coordinate data-type:value="1348169.142857143" />
                 </gating:vertex>
                 <gating:vertex>
                   <gating:coordinate data-type:value="24142823.024390243" />
                   <gating:coordinate data-type:value="224694.8571428571" />
                 </gating:vertex>
                 <gating:vertex>
                   <gating:coordinate data-type:value="24142823.024390243" />
                   <gating:coordinate data-type:value="-1273270.857142857" />
                 </gating:vertex>
                 <gating:vertex>
                   <gating:coordinate data-type:value="23324422.243902437" />
                   <gating:coordinate data-type:value="-2172050.285714286" />
                 </gating:vertex>
                 <gating:vertex>
                   <gating:coordinate data-type:value="22506021.463414636" />
                   <gating:coordinate data-type:value="-2921033.1428571427" />
                 </gating:vertex>
                 <gating:vertex>
                   <gating:coordinate data-type:value="21619420.61788618" />
                   <gating:coordinate data-type:value="-3295524.5714285714" />
                 </gating:vertex>
                 <gating:vertex>
                   <gating:coordinate data-type:value="20255419.31707317" />
                   <gating:coordinate data-type:value="-3670016" />
                 </gating:vertex>
                 <gating:vertex>
                   <gating:coordinate data-type:value="18891418.016260162" />
                   <gating:coordinate data-type:value="-3894710.8571428573" />
                 </gating:vertex>
                 <gating:vertex>
                   <gating:coordinate data-type:value="17868417.040650405" />
                   <gating:coordinate data-type:value="-3894710.8571428573" />
                 </gating:vertex>
                 <gating:vertex>
                   <gating:coordinate data-type:value="16504415.739837399" />
                   <gating:coordinate data-type:value="-3894710.8571428573" />
                 </gating:vertex>
                 <gating:vertex>
                   <gating:coordinate data-type:value="15481414.764227642" />
                   <gating:coordinate data-type:value="-3894710.8571428573" />
                 </gating:vertex>
                 <gating:vertex>
                   <gating:coordinate data-type:value="14322013.658536585" />
                   <gating:coordinate data-type:value="-3894710.8571428573" />
                 </gating:vertex>
                 <gating:vertex>
                   <gating:coordinate data-type:value="13435412.81300813" />
                   <gating:coordinate data-type:value="-3894710.8571428573" />
                 </gating:vertex>
                 <gating:vertex>
                   <gating:coordinate data-type:value="11594011.056910569" />
                   <gating:coordinate data-type:value="-3894710.8571428573" />
                 </gating:vertex>
                 <gating:vertex>
                   <gating:coordinate data-type:value="10571010.081300814" />
                   <gating:coordinate data-type:value="-3894710.8571428573" />
                 </gating:vertex>
                 <gating:vertex>
                   <gating:coordinate data-type:value="9548009.105691057" />
                   <gating:coordinate data-type:value="-3894710.8571428573" />
                 </gating:vertex>
                 <gating:vertex>
                   <gating:coordinate data-type:value="8525008.130081302" />
                   <gating:coordinate data-type:value="-3894710.8571428573" />
                 </gating:vertex>
                 <gating:vertex>
                   <gating:coordinate data-type:value="7638407.284552845" />
                   <gating:coordinate data-type:value="-3894710.8571428573" />
                 </gating:vertex>
                 <gating:vertex>
                   <gating:coordinate data-type:value="6820006.5040650405" />
                   <gating:coordinate data-type:value="-3595117.714285714" />
                 </gating:vertex>
                 <gating:vertex>
                   <gating:coordinate data-type:value="6138005.853658536" />
                   <gating:coordinate data-type:value="-2995931.4285714286" />
                 </gating:vertex>
                 <gating:vertex>
                   <gating:coordinate data-type:value="5456005.203252032" />
                   <gating:coordinate data-type:value="-2471643.4285714286" />
                 </gating:vertex>
                 <gating:vertex>
                   <gating:coordinate data-type:value="4774004.552845528" />
                   <gating:coordinate data-type:value="-1722660.5714285714" />
                 </gating:vertex>
                 <gating:vertex>
                   <gating:coordinate data-type:value="4092003.9024390243" />
                   <gating:coordinate data-type:value="-973677.7142857143" />
                 </gating:vertex>
                 <gating:vertex>
                   <gating:coordinate data-type:value="3410003.2520325202" />
                   <gating:coordinate data-type:value="-374491.4285714286" />
                 </gating:vertex>
                 <gating:vertex>
                   <gating:coordinate data-type:value="2864402.7317073173" />
                   <gating:coordinate data-type:value="374491.4285714286" />
                 </gating:vertex>
                 <gating:vertex>
                   <gating:coordinate data-type:value="2523402.4065040653" />
                   <gating:coordinate data-type:value="524288" />
                 </gating:vertex>
               </gating:PolygonGate>
             </Gate>
             <Subpopulations>
               <Population name="Q1: FL1-A- , FL2-A+"  annotation=""  owningGroup=""  expanded="1"  sortPriority="10"  count="565" >
                 <Graph smoothing="0"  backColor="#ffffff"  foreColor="#000000"  type="Pseudocolor"  fast="1"  rowCount="27863" >
                   <Axis dimension="x"  name="Comp-FL1-A"  label=""  auto="auto" />
                   <Axis dimension="y"  name="Comp-FL2-A"  label=""  auto="auto" />
                   <GraphSettings level="5%"  smoothingHighResolution="1"  contourHighResolution="1"  histogramSmoothingCount="0"  graphResolution="256"  showOutliers="0"  drawLargeDots="0"  dotsToDraw="8000"  tint="le.chartfill.tinted.40"  lineWeight="le.lineweight.normal"  lineStyle="le.linestyle.solid" />
                   <GraphEnvironment showGrid="0"  showAxes="tnlTNL"  showGates="1"  showFreqOnPlots="1"  showGateNameOnPlots="1"  showMedians="0"  showUncomped="0"  addEventParam="0"  lastYAxisName="" >
                    <TextTraits font="SansSerif"  size="12"  name="Labels"  style="plain"  color="#000000"  background="#00ffffff"  just="left" />
                    <TextTraits font="SansSerif"  size="12"  name="LayoutGates"  style="plain"  color="#000000"  background="#00ffffff"  just="left" />
                    <TextTraits font="SansSerif"  size="10"  name="Numbers"  style="plain"  color="#000000"  background="#00ffffff"  just="left" />
                    <TextTraits font="SansSerif"  size="10"  name="Legend"  style="plain"  color="#000000"  background="#00ffffff"  just="left" />
                    <WindowPosition x="431"  y="624"  width="390"  height="520"  displayed="1"  panelState="---" />
                   </GraphEnvironment>
                 </Graph>
                 <Gate gating:id="ID1877793379"  gating:parent_id="ID426159793" >
                   <gating:RectangleGate eventsInside="1"  annoOffsetX="0"  annoOffsetY="0"  tint="#000000"  isTinted="0"  lineWeight="Normal"  userDefined="1"  percentX="0"  percentY="0" >
                    <gating:dimension gating:max="57245.63412057697" >
                    <data-type:fcs-dimension data-type:name="Comp-FL1-A" />
                    </gating:dimension>
                    <gating:dimension gating:min="12478.378516315779" >
                    <data-type:fcs-dimension data-type:name="Comp-FL2-A" />
                    </gating:dimension>
                   </gating:RectangleGate>
                 </Gate>
               </Population>
               <Population name="Q2: FL1-A+ , FL2-A+"  annotation=""  owningGroup=""  expanded="1"  sortPriority="10"  count="3009" >
                 <Graph smoothing="0"  backColor="#ffffff"  foreColor="#000000"  type="Pseudocolor"  fast="1"  rowCount="27863" >
                   <Axis dimension="x"  name="Comp-FL1-A"  label=""  auto="auto" />
                   <Axis dimension="y"  name="Comp-FL2-A"  label=""  auto="auto" />
                   <GraphSettings level="5%"  smoothingHighResolution="1"  contourHighResolution="1"  histogramSmoothingCount="0"  graphResolution="256"  showOutliers="0"  drawLargeDots="0"  dotsToDraw="8000"  tint="le.chartfill.tinted.40"  lineWeight="le.lineweight.normal"  lineStyle="le.linestyle.solid" />
                   <GraphEnvironment showGrid="0"  showAxes="tnlTNL"  showGates="1"  showFreqOnPlots="1"  showGateNameOnPlots="1"  showMedians="0"  showUncomped="0"  addEventParam="0"  lastYAxisName="" >
                    <TextTraits font="SansSerif"  size="12"  name="Labels"  style="plain"  color="#000000"  background="#00ffffff"  just="left" />
                    <TextTraits font="SansSerif"  size="12"  name="LayoutGates"  style="plain"  color="#000000"  background="#00ffffff"  just="left" />
                    <TextTraits font="SansSerif"  size="10"  name="Numbers"  style="plain"  color="#000000"  background="#00ffffff"  just="left" />
                    <TextTraits font="SansSerif"  size="10"  name="Legend"  style="plain"  color="#000000"  background="#00ffffff"  just="left" />
                    <WindowPosition x="431"  y="624"  width="390"  height="520"  displayed="1"  panelState="---" />
                   </GraphEnvironment>
                 </Graph>
                 <Gate gating:id="ID653644541"  gating:parent_id="ID426159793" >
                   <gating:RectangleGate eventsInside="1"  annoOffsetX="0"  annoOffsetY="0"  tint="#000000"  isTinted="0"  lineWeight="Normal"  userDefined="1"  percentX="0"  percentY="0" >
                    <gating:dimension gating:min="57245.63412057697" >
                    <data-type:fcs-dimension data-type:name="Comp-FL1-A" />
                    </gating:dimension>
                    <gating:dimension gating:min="12478.378516315779" >
                    <data-type:fcs-dimension data-type:name="Comp-FL2-A" />
                    </gating:dimension>
                   </gating:RectangleGate>
                 </Gate>
               </Population>
               <Population name="Q3: FL1-A+ , FL2-A-"  annotation=""  owningGroup=""  expanded="1"  sortPriority="10"  count="818" >
                 <Graph smoothing="0"  backColor="#ffffff"  foreColor="#000000"  type="Pseudocolor"  fast="1"  rowCount="27863" >
                   <Axis dimension="x"  name="Comp-FL1-A"  label=""  auto="auto" />
                   <Axis dimension="y"  name="Comp-FL2-A"  label=""  auto="auto" />
                   <GraphSettings level="5%"  smoothingHighResolution="1"  contourHighResolution="1"  histogramSmoothingCount="0"  graphResolution="256"  showOutliers="0"  drawLargeDots="0"  dotsToDraw="8000"  tint="le.chartfill.tinted.40"  lineWeight="le.lineweight.normal"  lineStyle="le.linestyle.solid" />
                   <GraphEnvironment showGrid="0"  showAxes="tnlTNL"  showGates="1"  showFreqOnPlots="1"  showGateNameOnPlots="1"  showMedians="0"  showUncomped="0"  addEventParam="0"  lastYAxisName="" >
                    <TextTraits font="SansSerif"  size="12"  name="Labels"  style="plain"  color="#000000"  background="#00ffffff"  just="left" />
                    <TextTraits font="SansSerif"  size="12"  name="LayoutGates"  style="plain"  color="#000000"  background="#00ffffff"  just="left" />
                    <TextTraits font="SansSerif"  size="10"  name="Numbers"  style="plain"  color="#000000"  background="#00ffffff"  just="left" />
                    <TextTraits font="SansSerif"  size="10"  name="Legend"  style="plain"  color="#000000"  background="#00ffffff"  just="left" />
                    <WindowPosition x="431"  y="624"  width="390"  height="520"  displayed="1"  panelState="---" />
                   </GraphEnvironment>
                 </Graph>
                 <Gate gating:id="ID1424946182"  gating:parent_id="ID426159793" >
                   <gating:RectangleGate eventsInside="1"  annoOffsetX="0"  annoOffsetY="0"  tint="#000000"  isTinted="0"  lineWeight="Normal"  userDefined="1"  percentX="0"  percentY="0" >
                    <gating:dimension gating:min="57245.63412057697" >
                    <data-type:fcs-dimension data-type:name="Comp-FL1-A" />
                    </gating:dimension>
                    <gating:dimension gating:max="12478.378516315779" >
                    <data-type:fcs-dimension data-type:name="Comp-FL2-A" />
                    </gating:dimension>
                   </gating:RectangleGate>
                 </Gate>
               </Population>
               <Population name="Q4: FL1-A- , FL2-A-"  annotation=""  owningGroup=""  expanded="1"  sortPriority="10"  count="8530" >
                 <Graph smoothing="0"  backColor="#ffffff"  foreColor="#000000"  type="Pseudocolor"  fast="1"  rowCount="27863" >
                   <Axis dimension="x"  name="Comp-FL1-A"  label=""  auto="auto" />
                   <Axis dimension="y"  name="Comp-FL2-A"  label=""  auto="auto" />
                   <GraphSettings level="5%"  smoothingHighResolution="1"  contourHighResolution="1"  histogramSmoothingCount="0"  graphResolution="256"  showOutliers="0"  drawLargeDots="0"  dotsToDraw="8000"  tint="le.chartfill.tinted.40"  lineWeight="le.lineweight.normal"  lineStyle="le.linestyle.solid" />
                   <GraphEnvironment showGrid="0"  showAxes="tnlTNL"  showGates="1"  showFreqOnPlots="1"  showGateNameOnPlots="1"  showMedians="0"  showUncomped="0"  addEventParam="0"  lastYAxisName="" >
                    <TextTraits font="SansSerif"  size="12"  name="Labels"  style="plain"  color="#000000"  background="#00ffffff"  just="left" />
                    <TextTraits font="SansSerif"  size="12"  name="LayoutGates"  style="plain"  color="#000000"  background="#00ffffff"  just="left" />
                    <TextTraits font="SansSerif"  size="10"  name="Numbers"  style="plain"  color="#000000"  background="#00ffffff"  just="left" />
                    <TextTraits font="SansSerif"  size="10"  name="Legend"  style="plain"  color="#000000"  background="#00ffffff"  just="left" />
                    <WindowPosition x="431"  y="624"  width="390"  height="520"  displayed="1"  panelState="---" />
                   </GraphEnvironment>
                 </Graph>
                 <Gate gating:id="ID332849530"  gating:parent_id="ID426159793" >
                   <gating:RectangleGate eventsInside="1"  annoOffsetX="0"  annoOffsetY="0"  tint="#000000"  isTinted="0"  lineWeight="Normal"  userDefined="1"  percentX="0"  percentY="0" >
                    <gating:dimension gating:max="57245.63412057697" >
                    <data-type:fcs-dimension data-type:name="Comp-FL1-A" />
                    </gating:dimension>
                    <gating:dimension gating:max="12478.378516315779" >
                    <data-type:fcs-dimension data-type:name="Comp-FL2-A" />
                    </gating:dimension>
                   </gating:RectangleGate>
                 </Gate>
               </Population>
             </Subpopulations>
           </Population>
         </Subpopulations>
       </SampleNode>
     </Sample>
     <Sample>
       <DataSet uri="file:/D:/M/马文超/肿瘤医院project%205分-2%20M6A/Manuscript-M6A/Data/apoptosis/RAWDATA/H292GR/control.fcs"  sampleID="2" />
       <transforms:spilloverMatrix prefix="Comp-"  name="Acquisition-defined"  editable="0"  color="#c0c0c0"  version="FlowJo-10.0.7r2"  status="FINALIZED"  transforms:id="b83f51f8-0183-43c9-af6a-50a9cde5b3da"  suffix="" >
         <data-type:parameters>
           <data-type:parameter data-type:name="FL1-A" />
           <data-type:parameter data-type:name="FL2-A" />
           <data-type:parameter data-type:name="FL3-A" />
           <data-type:parameter data-type:name="FL4-A" />
           <data-type:parameter data-type:name="FL1-H" />
           <data-type:parameter data-type:name="FL2-H" />
           <data-type:parameter data-type:name="FL3-H" />
           <data-type:parameter data-type:name="FL4-H" />
         </data-type:parameters>
         <transforms:spillover data-type:parameter="FL1-A" >
           <transforms:coefficient data-type:parameter="FL1-A"  transforms:value="1" />
           <transforms:coefficient data-type:parameter="FL2-A"  transforms:value="0.1000000015" />
           <transforms:coefficient data-type:parameter="FL3-A"  transforms:value="0" />
           <transforms:coefficient data-type:parameter="FL4-A"  transforms:value="0" />
           <transforms:coefficient data-type:parameter="FL1-H"  transforms:value="0" />
           <transforms:coefficient data-type:parameter="FL2-H"  transforms:value="0" />
           <transforms:coefficient data-type:parameter="FL3-H"  transforms:value="0" />
           <transforms:coefficient data-type:parameter="FL4-H"  transforms:value="0" />
         </transforms:spillover>
         <transforms:spillover data-type:parameter="FL2-A" >
           <transforms:coefficient data-type:parameter="FL1-A"  transforms:value="0" />
           <transforms:coefficient data-type:parameter="FL2-A"  transforms:value="1" />
           <transforms:coefficient data-type:parameter="FL3-A"  transforms:value="0" />
           <transforms:coefficient data-type:parameter="FL4-A"  transforms:value="0" />
           <transforms:coefficient data-type:parameter="FL1-H"  transforms:value="0" />
           <transforms:coefficient data-type:parameter="FL2-H"  transforms:value="0" />
           <transforms:coefficient data-type:parameter="FL3-H"  transforms:value="0" />
           <transforms:coefficient data-type:parameter="FL4-H"  transforms:value="0" />
         </transforms:spillover>
         <transforms:spillover data-type:parameter="FL3-A" >
           <transforms:coefficient data-type:parameter="FL1-A"  transforms:value="0" />
           <transforms:coefficient data-type:parameter="FL2-A"  transforms:value="0" />
           <transforms:coefficient data-type:parameter="FL3-A"  transforms:value="1" />
           <transforms:coefficient data-type:parameter="FL4-A"  transforms:value="0" />
           <transforms:coefficient data-type:parameter="FL1-H"  transforms:value="0" />
           <transforms:coefficient data-type:parameter="FL2-H"  transforms:value="0" />
           <transforms:coefficient data-type:parameter="FL3-H"  transforms:value="0" />
           <transforms:coefficient data-type:parameter="FL4-H"  transforms:value="0" />
         </transforms:spillover>
         <transforms:spillover data-type:parameter="FL4-A" >
           <transforms:coefficient data-type:parameter="FL1-A"  transforms:value="0" />
           <transforms:coefficient data-type:parameter="FL2-A"  transforms:value="0" />
           <transforms:coefficient data-type:parameter="FL3-A"  transforms:value="0" />
           <transforms:coefficient data-type:parameter="FL4-A"  transforms:value="1" />
           <transforms:coefficient data-type:parameter="FL1-H"  transforms:value="0" />
           <transforms:coefficient data-type:parameter="FL2-H"  transforms:value="0" />
           <transforms:coefficient data-type:parameter="FL3-H"  transforms:value="0" />
           <transforms:coefficient data-type:parameter="FL4-H"  transforms:value="0" />
         </transforms:spillover>
         <transforms:spillover data-type:parameter="FL1-H" >
           <transforms:coefficient data-type:parameter="FL1-A"  transforms:value="0" />
           <transforms:coefficient data-type:parameter="FL2-A"  transforms:value="0" />
           <transforms:coefficient data-type:parameter="FL3-A"  transforms:value="0" />
           <transforms:coefficient data-type:parameter="FL4-A"  transforms:value="0" />
           <transforms:coefficient data-type:parameter="FL1-H"  transforms:value="1" />
           <transforms:coefficient data-type:parameter="FL2-H"  transforms:value="0.1000000015" />
           <transforms:coefficient data-type:parameter="FL3-H"  transforms:value="0" />
           <transforms:coefficient data-type:parameter="FL4-H"  transforms:value="0" />
         </transforms:spillover>
         <transforms:spillover data-type:parameter="FL2-H" >
           <transforms:coefficient data-type:parameter="FL1-A"  transforms:value="0" />
           <transforms:coefficient data-type:parameter="FL2-A"  transforms:value="0" />
           <transforms:coefficient data-type:parameter="FL3-A"  transforms:value="0" />
           <transforms:coefficient data-type:parameter="FL4-A"  transforms:value="0" />
           <transforms:coefficient data-type:parameter="FL1-H"  transforms:value="0" />
           <transforms:coefficient data-type:parameter="FL2-H"  transforms:value="1" />
           <transforms:coefficient data-type:parameter="FL3-H"  transforms:value="0" />
           <transforms:coefficient data-type:parameter="FL4-H"  transforms:value="0" />
         </transforms:spillover>
         <transforms:spillover data-type:parameter="FL3-H" >
           <transforms:coefficient data-type:parameter="FL1-A"  transforms:value="0" />
           <transforms:coefficient data-type:parameter="FL2-A"  transforms:value="0" />
           <transforms:coefficient data-type:parameter="FL3-A"  transforms:value="0" />
           <transforms:coefficient data-type:parameter="FL4-A"  transforms:value="0" />
           <transforms:coefficient data-type:parameter="FL1-H"  transforms:value="0" />
           <transforms:coefficient data-type:parameter="FL2-H"  transforms:value="0" />
           <transforms:coefficient data-type:parameter="FL3-H"  transforms:value="1" />
           <transforms:coefficient data-type:parameter="FL4-H"  transforms:value="0" />
         </transforms:spillover>
         <transforms:spillover data-type:parameter="FL4-H" >
           <transforms:coefficient data-type:parameter="FL1-A"  transforms:value="0" />
           <transforms:coefficient data-type:parameter="FL2-A"  transforms:value="0" />
           <transforms:coefficient data-type:parameter="FL3-A"  transforms:value="0" />
           <transforms:coefficient data-type:parameter="FL4-A"  transforms:value="0" />
           <transforms:coefficient data-type:parameter="FL1-H"  transforms:value="0" />
           <transforms:coefficient data-type:parameter="FL2-H"  transforms:value="0" />
           <transforms:coefficient data-type:parameter="FL3-H"  transforms:value="0" />
           <transforms:coefficient data-type:parameter="FL4-H"  transforms:value="1" />
         </transforms:spillover>
       </transforms:spilloverMatrix>
       <Transformations>
         <transforms:linear transforms:minRange="0"  transforms:maxRange="16777216"  gain="1" >
           <data-type:parameter data-type:name="FSC-A" />
         </transforms:linear>
         <transforms:linear transforms:minRange="0"  transforms:maxRange="16777216"  gain="1" >
           <data-type:parameter data-type:name="SSC-A" />
         </transforms:linear>
         <transforms:biex transforms:length="256"  transforms:maxRange="16777215.999999985"  transforms:neg="0.2"  transforms:width="-10"  transforms:pos="6.2247198959" >
           <data-type:parameter data-type:name="FL1-A" />
         </transforms:biex>
         <transforms:biex transforms:length="256"  transforms:maxRange="16777215.999999985"  transforms:neg="0"  transforms:width="-251.188643151"  transforms:pos="6.2247198959" >
           <data-type:parameter data-type:name="FL2-A" />
         </transforms:biex>
         <transforms:log transforms:offset="1"  transforms:decades="7.2247198959" >
           <data-type:parameter data-type:name="FL3-A" />
         </transforms:log>
         <transforms:log transforms:offset="1"  transforms:decades="7.2247198959" >
           <data-type:parameter data-type:name="FL4-A" />
         </transforms:log>
         <transforms:linear transforms:minRange="0"  transforms:maxRange="16777216"  gain="1" >
           <data-type:parameter data-type:name="FSC-H" />
         </transforms:linear>
         <transforms:linear transforms:minRange="0"  transforms:maxRange="16777216"  gain="1" >
           <data-type:parameter data-type:name="SSC-H" />
         </transforms:linear>
         <transforms:log transforms:offset="1"  transforms:decades="7.2247198959" >
           <data-type:parameter data-type:name="FL1-H" />
         </transforms:log>
         <transforms:log transforms:offset="1"  transforms:decades="7.2247198959" >
           <data-type:parameter data-type:name="FL2-H" />
         </transforms:log>
         <transforms:log transforms:offset="1"  transforms:decades="7.2247198959" >
           <data-type:parameter data-type:name="FL3-H" />
         </transforms:log>
         <transforms:log transforms:offset="1"  transforms:decades="7.2247198959" >
           <data-type:parameter data-type:name="FL4-H" />
         </transforms:log>
         <transforms:linear transforms:minRange="0"  transforms:maxRange="16777216"  gain="1" >
           <data-type:parameter data-type:name="Width" />
         </transforms:linear>
         <transforms:linear transforms:minRange="0"  transforms:maxRange="16777216"  gain="0.1" >
           <data-type:parameter data-type:name="Time" />
         </transforms:linear>
         <transforms:biex transforms:length="256"  transforms:maxRange="16777215.999999985"  transforms:neg="0.2"  transforms:width="-10"  transforms:pos="6.2247198959" >
           <data-type:parameter data-type:name="Comp-FL1-A" />
         </transforms:biex>
         <transforms:biex transforms:length="256"  transforms:maxRange="16777215.999999985"  transforms:neg="0"  transforms:width="-251.188643151"  transforms:pos="6.2247198959" >
           <data-type:parameter data-type:name="Comp-FL2-A" />
         </transforms:biex>
         <transforms:log transforms:offset="1"  transforms:decades="7.2247198959" >
           <data-type:parameter data-type:name="Comp-FL3-A" />
         </transforms:log>
         <transforms:log transforms:offset="1"  transforms:decades="7.2247198959" >
           <data-type:parameter data-type:name="Comp-FL4-A" />
         </transforms:log>
         <transforms:log transforms:offset="1"  transforms:decades="7.2247198959" >
           <data-type:parameter data-type:name="Comp-FL1-H" />
         </transforms:log>
         <transforms:log transforms:offset="1"  transforms:decades="7.2247198959" >
           <data-type:parameter data-type:name="Comp-FL2-H" />
         </transforms:log>
         <transforms:log transforms:offset="1"  transforms:decades="7.2247198959" >
           <data-type:parameter data-type:name="Comp-FL3-H" />
         </transforms:log>
         <transforms:log transforms:offset="1"  transforms:decades="7.2247198959" >
           <data-type:parameter data-type:name="Comp-FL4-H" />
         </transforms:log>
       </Transformations>
       <Keywords>
         <Keyword name="#SPACERS"  value="000" />
         <Keyword name="$ENDANALYSIS"  value="0" />
         <Keyword name="$BEGINANALYSIS"  value="0" />
         <Keyword name="$ENDDATA"  value="1056723" />
         <Keyword name="$BEGINDATA"  value="2467" />
         <Keyword name="$ENDSTEXT"  value="2466" />
         <Keyword name="$BEGINSTEXT"  value="58" />
         <Keyword name="$VOL"  value="40621" />
         <Keyword name="#ACQUISITIONTIMEMILLI"  value="186731" />
         <Keyword name="#ATIM"  value="186" />
         <Keyword name="$ETIM"  value="00:40:08:79" />
         <Keyword name="$BTIM"  value="00:36:17:21" />
         <Keyword name="$PROJ"  value="20220202_125750" />
         <Keyword name="$TIMESTEP"  value="0.1" />
         <Keyword name="#CFLOWCAPTUREDDATE"  value="0000000000000" />
         <Keyword name="$SPILLOVER"  value="8,3,4,5,6,9,10,11,12,1.000,0.100,0.000,0.000,0.000,0.000,0.000,0.000,0.000,1.000,0.000,0.000,0.000,0.000,0.000,0.000,0.000,0.000,1.000,0.000,0.000,0.000,0.000,0.000,0.000,0.000,0.000,1.000,0.000,0.000,0.000,0.000,0.000,0.000,0.000,0.000,1.000,0.100,0.000,0.000,0.000,0.000,0.000,0.000,0.000,1.000,0.000,0.000,0.000,0.000,0.000,0.000,0.000,0.000,1.000,0.000,0.000,0.000,0.000,0.000,0.000,0.000,0.000,1.000" />
         <Keyword name="#LASERCONFIGURATION"  value="3 Blue 1 Red" />
         <Keyword name="#CFLOW4COLORCOMP"  value="0,0.0,0.0,0.0,10.0,0,0.0,0.0,0.0,0.0,0,0.0,0.0,0.0,0.0,0" />
         <Keyword name="$CYT"  value="BD Accuri C6" />
         <Keyword name="$TOT"  value="18826" />
         <Keyword name="#P14VirtualGain"  value="1.0" />
         <Keyword name="#P13VirtualGain"  value="1.0" />
         <Keyword name="#P12VirtualGain"  value="1.0" />
         <Keyword name="#P11VirtualGain"  value="1.0" />
         <Keyword name="#P10VirtualGain"  value="1.0" />
         <Keyword name="#P9VirtualGain"  value="1.0" />
         <Keyword name="#P8VirtualGain"  value="1.0" />
         <Keyword name="#P7VirtualGain"  value="1.0" />
         <Keyword name="#P6VirtualGain"  value="1.0" />
         <Keyword name="#P5VirtualGain"  value="1.0" />
         <Keyword name="#P4VirtualGain"  value="1.0" />
         <Keyword name="#P3VirtualGain"  value="1.0" />
         <Keyword name="#P2VirtualGain"  value="1.0" />
         <Keyword name="#P1VirtualGain"  value="1.0" />
         <Keyword name="$P14S"  value="Time" />
         <Keyword name="$P13S"  value="Width" />
         <Keyword name="$P12S"  value="FL4-H" />
         <Keyword name="$P11S"  value="FL3-H" />
         <Keyword name="$P10S"  value="FL2-H" />
         <Keyword name="$P9S"  value="FL1-H" />
         <Keyword name="$P8S"  value="SSC-H" />
         <Keyword name="$P7S"  value="FSC-H" />
         <Keyword name="$P6S"  value="FL4-A" />
         <Keyword name="$P5S"  value="FL3-A" />
         <Keyword name="$P4S"  value="FL2-A" />
         <Keyword name="$P3S"  value="FL1-A" />
         <Keyword name="$P2S"  value="SSC-A" />
         <Keyword name="$P1S"  value="FSC-A" />
         <Keyword name="#CFLOWDECADES14"  value="7.224719870049579" />
         <Keyword name="$P14E"  value="0,0" />
         <Keyword name="#CFLOWDECADES13"  value="7.224719870049579" />
         <Keyword name="$P13E"  value="0,0" />
         <Keyword name="#CFLOWDECADES12"  value="7.224719870049579" />
         <Keyword name="$P12E"  value="0,0" />
         <Keyword name="#CFLOWDECADES11"  value="7.224719870049579" />
         <Keyword name="$P11E"  value="0,0" />
         <Keyword name="#CFLOWDECADES10"  value="7.224719870049579" />
         <Keyword name="$P10E"  value="0,0" />
         <Keyword name="#CFLOWDECADES9"  value="7.224719870049579" />
         <Keyword name="$P9E"  value="0,0" />
         <Keyword name="#CFLOWDECADES8"  value="7.224719870049579" />
         <Keyword name="$P8E"  value="0,0" />
         <Keyword name="#CFLOWDECADES7"  value="7.224719870049579" />
         <Keyword name="$P7E"  value="0,0" />
         <Keyword name="#CFLOWDECADES6"  value="7.224719870049579" />
         <Keyword name="$P6E"  value="0,0" />
         <Keyword name="#CFLOWDECADES5"  value="7.224719870049579" />
         <Keyword name="$P5E"  value="0,0" />
         <Keyword name="#CFLOWDECADES4"  value="7.224719870049579" />
         <Keyword name="$P4E"  value="0,0" />
         <Keyword name="#CFLOWDECADES3"  value="7.224719870049579" />
         <Keyword name="$P3E"  value="0,0" />
         <Keyword name="#CFLOWDECADES2"  value="7.224719870049579" />
         <Keyword name="$P2E"  value="0,0" />
         <Keyword name="#CFLOWDECADES1"  value="7.224719870049579" />
         <Keyword name="$P1E"  value="0,0" />
         <Keyword name="$P14N"  value="Time" />
         <Keyword name="$P13N"  value="Width" />
         <Keyword name="$P12N"  value="FL4-H" />
         <Keyword name="$P11N"  value="FL3-H" />
         <Keyword name="$P10N"  value="FL2-H" />
         <Keyword name="$P9N"  value="FL1-H" />
         <Keyword name="$P8N"  value="SSC-H" />
         <Keyword name="$P7N"  value="FSC-H" />
         <Keyword name="$P6N"  value="FL4-A" />
         <Keyword name="$P5N"  value="FL3-A" />
         <Keyword name="$P4N"  value="FL2-A" />
         <Keyword name="$P3N"  value="FL1-A" />
         <Keyword name="$P2N"  value="SSC-A" />
         <Keyword name="$P1N"  value="FSC-A" />
         <Keyword name="$P14R"  value="16777216" />
         <Keyword name="$P13R"  value="16777216" />
         <Keyword name="$P12R"  value="16777216" />
         <Keyword name="$P11R"  value="16777216" />
         <Keyword name="$P10R"  value="16777216" />
         <Keyword name="$P9R"  value="16777216" />
         <Keyword name="$P8R"  value="16777216" />
         <Keyword name="$P7R"  value="16777216" />
         <Keyword name="$P6R"  value="16777216" />
         <Keyword name="$P5R"  value="16777216" />
         <Keyword name="$P4R"  value="16777216" />
         <Keyword name="$P3R"  value="16777216" />
         <Keyword name="$P2R"  value="16777216" />
         <Keyword name="$P1R"  value="16777216" />
         <Keyword name="$P14B"  value="32" />
         <Keyword name="$P13B"  value="32" />
         <Keyword name="$P12B"  value="32" />
         <Keyword name="$P11B"  value="32" />
         <Keyword name="$P10B"  value="32" />
         <Keyword name="$P9B"  value="32" />
         <Keyword name="$P8B"  value="32" />
         <Keyword name="$P7B"  value="32" />
         <Keyword name="$P6B"  value="32" />
         <Keyword name="$P5B"  value="32" />
         <Keyword name="$P4B"  value="32" />
         <Keyword name="$P3B"  value="32" />
         <Keyword name="$P2B"  value="32" />
         <Keyword name="$P1B"  value="32" />
         <Keyword name="$PAR"  value="14" />
         <Keyword name="$NEXTDATA"  value="0" />
         <Keyword name="$BYTEORD"  value="4,3,2,1" />
         <Keyword name="$MODE"  value="L" />
         <Keyword name="$DATATYPE"  value="I" />
         <Keyword name="#SAMPLE"  value="A1" />
         <Keyword name="$SMNO"  value="A1" />
         <Keyword name="$FIL"  value="A01.fcs" />
         <Keyword name="FJ_FCS_VERSION"  value="3" />
         <Keyword name="$P15N"  value="Comp-FL1-A" />
         <Keyword name="$P15S"  value="FL1-A" />
         <Keyword name="$P15R"  value="16777216" />
         <Keyword name="$P16N"  value="Comp-FL2-A" />
         <Keyword name="$P16S"  value="FL2-A" />
         <Keyword name="$P16R"  value="16777216" />
         <Keyword name="$P17N"  value="Comp-FL3-A" />
         <Keyword name="$P17S"  value="FL3-A" />
         <Keyword name="$P17R"  value="16777216" />
         <Keyword name="$P18N"  value="Comp-FL4-A" />
         <Keyword name="$P18S"  value="FL4-A" />
         <Keyword name="$P18R"  value="16777216" />
         <Keyword name="$P19N"  value="Comp-FL1-H" />
         <Keyword name="$P19S"  value="FL1-H" />
         <Keyword name="$P19R"  value="16777216" />
         <Keyword name="$P20N"  value="Comp-FL2-H" />
         <Keyword name="$P20S"  value="FL2-H" />
         <Keyword name="$P20R"  value="16777216" />
         <Keyword name="$P21N"  value="Comp-FL3-H" />
         <Keyword name="$P21S"  value="FL3-H" />
         <Keyword name="$P21R"  value="16777216" />
         <Keyword name="$P22N"  value="Comp-FL4-H" />
         <Keyword name="$P22S"  value="FL4-H" />
         <Keyword name="$P22R"  value="16777216" />
       </Keywords>
       <SampleNode name="A01.fcs"  annotation=""  owningGroup=""  expanded="1"  sortPriority="10"  count="18826"  sampleID="2" >
         <Graph smoothing="0"  backColor="#ffffff"  foreColor="#000000"  type="Pseudocolor"  fast="1"  rowCount="18826" >
           <Axis dimension="x"  name="FSC-A"  label=""  auto="auto" />
           <Axis dimension="y"  name="SSC-A"  label=""  auto="auto" />
           <GraphSettings level="5%"  smoothingHighResolution="1"  contourHighResolution="1"  histogramSmoothingCount="0"  graphResolution="256"  showOutliers="0"  drawLargeDots="0"  dotsToDraw="8000"  tint="le.chartfill.tinted.40"  lineWeight="le.lineweight.normal"  lineStyle="le.linestyle.solid" />
           <GraphEnvironment showGrid="0"  showAxes="tnlTNL"  showGates="1"  showFreqOnPlots="1"  showGateNameOnPlots="1"  showMedians="0"  showUncomped="0"  addEventParam="0"  lastYAxisName="" >
             <TextTraits font="SansSerif"  size="12"  name="Labels"  style="plain"  color="#000000"  background="#00ffffff"  just="left" />
             <TextTraits font="SansSerif"  size="12"  name="LayoutGates"  style="plain"  color="#000000"  background="#00ffffff"  just="left" />
             <TextTraits font="SansSerif"  size="10"  name="Numbers"  style="plain"  color="#000000"  background="#00ffffff"  just="left" />
             <TextTraits font="SansSerif"  size="10"  name="Legend"  style="plain"  color="#000000"  background="#00ffffff"  just="left" />
             <WindowPosition x="431"  y="624"  width="390"  height="520"  displayed="1"  panelState="---" />
           </GraphEnvironment>
         </Graph>
         <Subpopulations>
           <Population name="GATE1"  annotation=""  owningGroup="All Samples"  expanded="1"  sortPriority="10"  count="10693" >
             <Graph smoothing="0"  backColor="#ffffff"  foreColor="#000000"  type="Pseudocolor"  fast="1"  rowCount="18826" >
               <Axis dimension="x"  name="FSC-A"  label=""  auto="auto" />
               <Axis dimension="y"  name="SSC-A"  label=""  auto="auto" />
               <GraphSettings level="5%"  smoothingHighResolution="1"  contourHighResolution="1"  histogramSmoothingCount="0"  graphResolution="256"  showOutliers="0"  drawLargeDots="0"  dotsToDraw="8000"  tint="le.chartfill.tinted.40"  lineWeight="le.lineweight.normal"  lineStyle="le.linestyle.solid" />
               <GraphEnvironment showGrid="0"  showAxes="tnlTNL"  showGates="1"  showFreqOnPlots="1"  showGateNameOnPlots="1"  showMedians="0"  showUncomped="0"  addEventParam="0"  lastYAxisName="" >
                 <TextTraits font="SansSerif"  size="12"  name="Labels"  style="plain"  color="#000000"  background="#00ffffff"  just="left" />
                 <TextTraits font="SansSerif"  size="12"  name="LayoutGates"  style="plain"  color="#000000"  background="#00ffffff"  just="left" />
                 <TextTraits font="SansSerif"  size="10"  name="Numbers"  style="plain"  color="#000000"  background="#00ffffff"  just="left" />
                 <TextTraits font="SansSerif"  size="10"  name="Legend"  style="plain"  color="#000000"  background="#00ffffff"  just="left" />
                 <WindowPosition x="431"  y="624"  width="390"  height="520"  displayed="1"  panelState="---" />
               </GraphEnvironment>
             </Graph>
             <Gate gating:id="ID1495365160" >
               <gating:PolygonGate eventsInside="1"  annoOffsetX="0"  annoOffsetY="0"  tint="#000000"  isTinted="0"  lineWeight="Normal"  userDefined="1"  quadId="-1"  gateResolution="256" >
                 <gating:dimension>
                   <data-type:fcs-dimension data-type:name="FSC-A" />
                 </gating:dimension>
                 <gating:dimension>
                   <data-type:fcs-dimension data-type:name="SSC-A" />
                 </gating:dimension>
                 <gating:vertex>
                   <gating:coordinate data-type:value="2523402.4065040653" />
                   <gating:coordinate data-type:value="449389.7142857143" />
                 </gating:vertex>
                 <gating:vertex>
                   <gating:coordinate data-type:value="2387002.276422764" />
                   <gating:coordinate data-type:value="1647762.2857142857" />
                 </gating:vertex>
                 <gating:vertex>
                   <gating:coordinate data-type:value="2387002.276422764" />
                   <gating:coordinate data-type:value="3744914.285714286" />
                 </gating:vertex>
                 <gating:vertex>
                   <gating:coordinate data-type:value="2796202.6666666665" />
                   <gating:coordinate data-type:value="5242880" />
                 </gating:vertex>
                 <gating:vertex>
                   <gating:coordinate data-type:value="3341803.18699187" />
                   <gating:coordinate data-type:value="5991862.857142857" />
                 </gating:vertex>
                 <gating:vertex>
                   <gating:coordinate data-type:value="4501204.292682927" />
                   <gating:coordinate data-type:value="7115337.142857143" />
                 </gating:vertex>
                 <gating:vertex>
                   <gating:coordinate data-type:value="5524205.268292683" />
                   <gating:coordinate data-type:value="7489828.571428572" />
                 </gating:vertex>
                 <gating:vertex>
                   <gating:coordinate data-type:value="6888206.569105691" />
                   <gating:coordinate data-type:value="7864320" />
                 </gating:vertex>
                 <gating:vertex>
                   <gating:coordinate data-type:value="8797808.390243903" />
                   <gating:coordinate data-type:value="8238811.428571428" />
                 </gating:vertex>
                 <gating:vertex>
                   <gating:coordinate data-type:value="10161809.69105691" />
                   <gating:coordinate data-type:value="8613302.857142856" />
                 </gating:vertex>
                 <gating:vertex>
                   <gating:coordinate data-type:value="11662211.121951219" />
                   <gating:coordinate data-type:value="8987794.285714285" />
                 </gating:vertex>
                 <gating:vertex>
                   <gating:coordinate data-type:value="12685212.097560976" />
                   <gating:coordinate data-type:value="9137590.857142856" />
                 </gating:vertex>
                 <gating:vertex>
                   <gating:coordinate data-type:value="13708213.07317073" />
                   <gating:coordinate data-type:value="9512082.285714285" />
                 </gating:vertex>
                 <gating:vertex>
                   <gating:coordinate data-type:value="14594813.918699186" />
                   <gating:coordinate data-type:value="9736777.142857144" />
                 </gating:vertex>
                 <gating:vertex>
                   <gating:coordinate data-type:value="15617814.894308943" />
                   <gating:coordinate data-type:value="10111268.57142857" />
                 </gating:vertex>
                 <gating:vertex>
                   <gating:coordinate data-type:value="16436215.674796747" />
                   <gating:coordinate data-type:value="10261065.142857144" />
                 </gating:vertex>
                 <gating:vertex>
                   <gating:coordinate data-type:value="17322816.520325202" />
                   <gating:coordinate data-type:value="10485760" />
                 </gating:vertex>
                 <gating:vertex>
                   <gating:coordinate data-type:value="18141217.300813008" />
                   <gating:coordinate data-type:value="10635556.57142857" />
                 </gating:vertex>
                 <gating:vertex>
                   <gating:coordinate data-type:value="19027818.14634146" />
                   <gating:coordinate data-type:value="10635556.57142857" />
                 </gating:vertex>
                 <gating:vertex>
                   <gating:coordinate data-type:value="20391819.44715447" />
                   <gating:coordinate data-type:value="10560658.285714285" />
                 </gating:vertex>
                 <gating:vertex>
                   <gating:coordinate data-type:value="21551220.55284553" />
                   <gating:coordinate data-type:value="9586980.57142857" />
                 </gating:vertex>
                 <gating:vertex>
                   <gating:coordinate data-type:value="22437821.398373984" />
                   <gating:coordinate data-type:value="8463506.285714285" />
                 </gating:vertex>
                 <gating:vertex>
                   <gating:coordinate data-type:value="22915221.85365854" />
                   <gating:coordinate data-type:value="7714523.428571428" />
                 </gating:vertex>
                 <gating:vertex>
                   <gating:coordinate data-type:value="23256222.17886179" />
                   <gating:coordinate data-type:value="6441252.571428572" />
                 </gating:vertex>
                 <gating:vertex>
                   <gating:coordinate data-type:value="23597222.50406504" />
                   <gating:coordinate data-type:value="5467574.857142857" />
                 </gating:vertex>
                 <gating:vertex>
                   <gating:coordinate data-type:value="23938222.82926829" />
                   <gating:coordinate data-type:value="4568795.428571428" />
                 </gating:vertex>
                 <gating:vertex>
                   <gating:coordinate data-type:value="24142823.024390243" />
                   <gating:coordinate data-type:value="3220626.285714286" />
                 </gating:vertex>
                 <gating:vertex>
                   <gating:coordinate data-type:value="24142823.024390243" />
                   <gating:coordinate data-type:value="1348169.142857143" />
                 </gating:vertex>
                 <gating:vertex>
                   <gating:coordinate data-type:value="24142823.024390243" />
                   <gating:coordinate data-type:value="224694.8571428571" />
                 </gating:vertex>
                 <gating:vertex>
                   <gating:coordinate data-type:value="24142823.024390243" />
                   <gating:coordinate data-type:value="-1273270.857142857" />
                 </gating:vertex>
                 <gating:vertex>
                   <gating:coordinate data-type:value="23324422.243902437" />
                   <gating:coordinate data-type:value="-2172050.285714286" />
                 </gating:vertex>
                 <gating:vertex>
                   <gating:coordinate data-type:value="22506021.463414636" />
                   <gating:coordinate data-type:value="-2921033.1428571427" />
                 </gating:vertex>
                 <gating:vertex>
                   <gating:coordinate data-type:value="21619420.61788618" />
                   <gating:coordinate data-type:value="-3295524.5714285714" />
                 </gating:vertex>
                 <gating:vertex>
                   <gating:coordinate data-type:value="20255419.31707317" />
                   <gating:coordinate data-type:value="-3670016" />
                 </gating:vertex>
                 <gating:vertex>
                   <gating:coordinate data-type:value="18891418.016260162" />
                   <gating:coordinate data-type:value="-3894710.8571428573" />
                 </gating:vertex>
                 <gating:vertex>
                   <gating:coordinate data-type:value="17868417.040650405" />
                   <gating:coordinate data-type:value="-3894710.8571428573" />
                 </gating:vertex>
                 <gating:vertex>
                   <gating:coordinate data-type:value="16504415.739837399" />
                   <gating:coordinate data-type:value="-3894710.8571428573" />
                 </gating:vertex>
                 <gating:vertex>
                   <gating:coordinate data-type:value="15481414.764227642" />
                   <gating:coordinate data-type:value="-3894710.8571428573" />
                 </gating:vertex>
                 <gating:vertex>
                   <gating:coordinate data-type:value="14322013.658536585" />
                   <gating:coordinate data-type:value="-3894710.8571428573" />
                 </gating:vertex>
                 <gating:vertex>
                   <gating:coordinate data-type:value="13435412.81300813" />
                   <gating:coordinate data-type:value="-3894710.8571428573" />
                 </gating:vertex>
                 <gating:vertex>
                   <gating:coordinate data-type:value="11594011.056910569" />
                   <gating:coordinate data-type:value="-3894710.8571428573" />
                 </gating:vertex>
                 <gating:vertex>
                   <gating:coordinate data-type:value="10571010.081300814" />
                   <gating:coordinate data-type:value="-3894710.8571428573" />
                 </gating:vertex>
                 <gating:vertex>
                   <gating:coordinate data-type:value="9548009.105691057" />
                   <gating:coordinate data-type:value="-3894710.8571428573" />
                 </gating:vertex>
                 <gating:vertex>
                   <gating:coordinate data-type:value="8525008.130081302" />
                   <gating:coordinate data-type:value="-3894710.8571428573" />
                 </gating:vertex>
                 <gating:vertex>
                   <gating:coordinate data-type:value="7638407.284552845" />
                   <gating:coordinate data-type:value="-3894710.8571428573" />
                 </gating:vertex>
                 <gating:vertex>
                   <gating:coordinate data-type:value="6820006.5040650405" />
                   <gating:coordinate data-type:value="-3595117.714285714" />
                 </gating:vertex>
                 <gating:vertex>
                   <gating:coordinate data-type:value="6138005.853658536" />
                   <gating:coordinate data-type:value="-2995931.4285714286" />
                 </gating:vertex>
                 <gating:vertex>
                   <gating:coordinate data-type:value="5456005.203252032" />
                   <gating:coordinate data-type:value="-2471643.4285714286" />
                 </gating:vertex>
                 <gating:vertex>
                   <gating:coordinate data-type:value="4774004.552845528" />
                   <gating:coordinate data-type:value="-1722660.5714285714" />
                 </gating:vertex>
                 <gating:vertex>
                   <gating:coordinate data-type:value="4092003.9024390243" />
                   <gating:coordinate data-type:value="-973677.7142857143" />
                 </gating:vertex>
                 <gating:vertex>
                   <gating:coordinate data-type:value="3410003.2520325202" />
                   <gating:coordinate data-type:value="-374491.4285714286" />
                 </gating:vertex>
                 <gating:vertex>
                   <gating:coordinate data-type:value="2864402.7317073173" />
                   <gating:coordinate data-type:value="374491.4285714286" />
                 </gating:vertex>
                 <gating:vertex>
                   <gating:coordinate data-type:value="2523402.4065040653" />
                   <gating:coordinate data-type:value="524288" />
                 </gating:vertex>
               </gating:PolygonGate>
             </Gate>
             <Subpopulations>
               <Population name="Q1: FL1-A- , FL2-A+"  annotation=""  owningGroup=""  expanded="1"  sortPriority="10"  count="0" >
                 <Graph smoothing="0"  backColor="#ffffff"  foreColor="#000000"  type="Pseudocolor"  fast="1"  rowCount="18826" >
                   <Axis dimension="x"  name="Comp-FL1-A"  label=""  auto="auto" />
                   <Axis dimension="y"  name="Comp-FL2-A"  label=""  auto="auto" />
                   <GraphSettings level="5%"  smoothingHighResolution="1"  contourHighResolution="1"  histogramSmoothingCount="0"  graphResolution="256"  showOutliers="0"  drawLargeDots="0"  dotsToDraw="8000"  tint="le.chartfill.tinted.40"  lineWeight="le.lineweight.normal"  lineStyle="le.linestyle.solid" />
                   <GraphEnvironment showGrid="0"  showAxes="tnlTNL"  showGates="1"  showFreqOnPlots="1"  showGateNameOnPlots="1"  showMedians="0"  showUncomped="0"  addEventParam="0"  lastYAxisName="" >
                    <TextTraits font="SansSerif"  size="12"  name="Labels"  style="plain"  color="#000000"  background="#00ffffff"  just="left" />
                    <TextTraits font="SansSerif"  size="12"  name="LayoutGates"  style="plain"  color="#000000"  background="#00ffffff"  just="left" />
                    <TextTraits font="SansSerif"  size="10"  name="Numbers"  style="plain"  color="#000000"  background="#00ffffff"  just="left" />
                    <TextTraits font="SansSerif"  size="10"  name="Legend"  style="plain"  color="#000000"  background="#00ffffff"  just="left" />
                    <WindowPosition x="431"  y="624"  width="390"  height="520"  displayed="1"  panelState="---" />
                   </GraphEnvironment>
                 </Graph>
                 <Gate gating:id="ID887781807"  gating:parent_id="ID1495365160" >
                   <gating:RectangleGate eventsInside="1"  annoOffsetX="0"  annoOffsetY="0"  tint="#000000"  isTinted="0"  lineWeight="Normal"  userDefined="1"  percentX="0"  percentY="0" >
                    <gating:dimension gating:max="57245.63412057697" >
                    <data-type:fcs-dimension data-type:name="Comp-FL1-A" />
                    </gating:dimension>
                    <gating:dimension gating:min="12478.378516315779" >
                    <data-type:fcs-dimension data-type:name="Comp-FL2-A" />
                    </gating:dimension>
                   </gating:RectangleGate>
                 </Gate>
               </Population>
               <Population name="Q2: FL1-A+ , FL2-A+"  annotation=""  owningGroup=""  expanded="1"  sortPriority="10"  count="5" >
                 <Graph smoothing="0"  backColor="#ffffff"  foreColor="#000000"  type="Pseudocolor"  fast="1"  rowCount="18826" >
                   <Axis dimension="x"  name="Comp-FL1-A"  label=""  auto="auto" />
                   <Axis dimension="y"  name="Comp-FL2-A"  label=""  auto="auto" />
                   <GraphSettings level="5%"  smoothingHighResolution="1"  contourHighResolution="1"  histogramSmoothingCount="0"  graphResolution="256"  showOutliers="0"  drawLargeDots="0"  dotsToDraw="8000"  tint="le.chartfill.tinted.40"  lineWeight="le.lineweight.normal"  lineStyle="le.linestyle.solid" />
                   <GraphEnvironment showGrid="0"  showAxes="tnlTNL"  showGates="1"  showFreqOnPlots="1"  showGateNameOnPlots="1"  showMedians="0"  showUncomped="0"  addEventParam="0"  lastYAxisName="" >
                    <TextTraits font="SansSerif"  size="12"  name="Labels"  style="plain"  color="#000000"  background="#00ffffff"  just="left" />
                    <TextTraits font="SansSerif"  size="12"  name="LayoutGates"  style="plain"  color="#000000"  background="#00ffffff"  just="left" />
                    <TextTraits font="SansSerif"  size="10"  name="Numbers"  style="plain"  color="#000000"  background="#00ffffff"  just="left" />
                    <TextTraits font="SansSerif"  size="10"  name="Legend"  style="plain"  color="#000000"  background="#00ffffff"  just="left" />
                    <WindowPosition x="431"  y="624"  width="390"  height="520"  displayed="1"  panelState="---" />
                   </GraphEnvironment>
                 </Graph>
                 <Gate gating:id="ID1932280432"  gating:parent_id="ID1495365160" >
                   <gating:RectangleGate eventsInside="1"  annoOffsetX="0"  annoOffsetY="0"  tint="#000000"  isTinted="0"  lineWeight="Normal"  userDefined="1"  percentX="0"  percentY="0" >
                    <gating:dimension gating:min="57245.63412057697" >
                    <data-type:fcs-dimension data-type:name="Comp-FL1-A" />
                    </gating:dimension>
                    <gating:dimension gating:min="12478.378516315779" >
                    <data-type:fcs-dimension data-type:name="Comp-FL2-A" />
                    </gating:dimension>
                   </gating:RectangleGate>
                 </Gate>
               </Population>
               <Population name="Q3: FL1-A+ , FL2-A-"  annotation=""  owningGroup=""  expanded="1"  sortPriority="10"  count="8" >
                 <Graph smoothing="0"  backColor="#ffffff"  foreColor="#000000"  type="Pseudocolor"  fast="1"  rowCount="18826" >
                   <Axis dimension="x"  name="Comp-FL1-A"  label=""  auto="auto" />
                   <Axis dimension="y"  name="Comp-FL2-A"  label=""  auto="auto" />
                   <GraphSettings level="5%"  smoothingHighResolution="1"  contourHighResolution="1"  histogramSmoothingCount="0"  graphResolution="256"  showOutliers="0"  drawLargeDots="0"  dotsToDraw="8000"  tint="le.chartfill.tinted.40"  lineWeight="le.lineweight.normal"  lineStyle="le.linestyle.solid" />
                   <GraphEnvironment showGrid="0"  showAxes="tnlTNL"  showGates="1"  showFreqOnPlots="1"  showGateNameOnPlots="1"  showMedians="0"  showUncomped="0"  addEventParam="0"  lastYAxisName="" >
                    <TextTraits font="SansSerif"  size="12"  name="Labels"  style="plain"  color="#000000"  background="#00ffffff"  just="left" />
                    <TextTraits font="SansSerif"  size="12"  name="LayoutGates"  style="plain"  color="#000000"  background="#00ffffff"  just="left" />
                    <TextTraits font="SansSerif"  size="10"  name="Numbers"  style="plain"  color="#000000"  background="#00ffffff"  just="left" />
                    <TextTraits font="SansSerif"  size="10"  name="Legend"  style="plain"  color="#000000"  background="#00ffffff"  just="left" />
                    <WindowPosition x="431"  y="624"  width="390"  height="520"  displayed="1"  panelState="---" />
                   </GraphEnvironment>
                 </Graph>
                 <Gate gating:id="ID107158531"  gating:parent_id="ID1495365160" >
                   <gating:RectangleGate eventsInside="1"  annoOffsetX="0"  annoOffsetY="0"  tint="#000000"  isTinted="0"  lineWeight="Normal"  userDefined="1"  percentX="0"  percentY="0" >
                    <gating:dimension gating:min="57245.63412057697" >
                    <data-type:fcs-dimension data-type:name="Comp-FL1-A" />
                    </gating:dimension>
                    <gating:dimension gating:max="12478.378516315779" >
                    <data-type:fcs-dimension data-type:name="Comp-FL2-A" />
                    </gating:dimension>
                   </gating:RectangleGate>
                 </Gate>
               </Population>
               <Population name="Q4: FL1-A- , FL2-A-"  annotation=""  owningGroup=""  expanded="1"  sortPriority="10"  count="10680" >
                 <Graph smoothing="0"  backColor="#ffffff"  foreColor="#000000"  type="Pseudocolor"  fast="1"  rowCount="18826" >
                   <Axis dimension="x"  name="Comp-FL1-A"  label=""  auto="auto" />
                   <Axis dimension="y"  name="Comp-FL2-A"  label=""  auto="auto" />
                   <GraphSettings level="5%"  smoothingHighResolution="1"  contourHighResolution="1"  histogramSmoothingCount="0"  graphResolution="256"  showOutliers="0"  drawLargeDots="0"  dotsToDraw="8000"  tint="le.chartfill.tinted.40"  lineWeight="le.lineweight.normal"  lineStyle="le.linestyle.solid" />
                   <GraphEnvironment showGrid="0"  showAxes="tnlTNL"  showGates="1"  showFreqOnPlots="1"  showGateNameOnPlots="1"  showMedians="0"  showUncomped="0"  addEventParam="0"  lastYAxisName="" >
                    <TextTraits font="SansSerif"  size="12"  name="Labels"  style="plain"  color="#000000"  background="#00ffffff"  just="left" />
                    <TextTraits font="SansSerif"  size="12"  name="LayoutGates"  style="plain"  color="#000000"  background="#00ffffff"  just="left" />
                    <TextTraits font="SansSerif"  size="10"  name="Numbers"  style="plain"  color="#000000"  background="#00ffffff"  just="left" />
                    <TextTraits font="SansSerif"  size="10"  name="Legend"  style="plain"  color="#000000"  background="#00ffffff"  just="left" />
                    <WindowPosition x="431"  y="624"  width="390"  height="520"  displayed="1"  panelState="---" />
                   </GraphEnvironment>
                 </Graph>
                 <Gate gating:id="ID815771120"  gating:parent_id="ID1495365160" >
                   <gating:RectangleGate eventsInside="1"  annoOffsetX="0"  annoOffsetY="0"  tint="#000000"  isTinted="0"  lineWeight="Normal"  userDefined="1"  percentX="0"  percentY="0" >
                    <gating:dimension gating:max="57245.63412057697" >
                    <data-type:fcs-dimension data-type:name="Comp-FL1-A" />
                    </gating:dimension>
                    <gating:dimension gating:max="12478.378516315779" >
                    <data-type:fcs-dimension data-type:name="Comp-FL2-A" />
                    </gating:dimension>
                   </gating:RectangleGate>
                 </Gate>
               </Population>
             </Subpopulations>
           </Population>
         </Subpopulations>
       </SampleNode>
     </Sample>
   </SampleList>
   <TableEditor title="FlowJo Tables:20220202"  current="Table" >
     <Table name="Table"  outputFile="file:/C:/Users/ningj/Table"  color="#00ffffff"  isBatch="0"  quickclose="0"  outputFormat="fj.document.type.table" >
       <PrintLayout flipPattern0="0"  rows="1"  columns="1"  padding="36"  header=""  footer=""  headerActive="0"  footerActive="0"  scalingMode="fj.print.scale.none"  scaling="1"  orientation="1"  width="595.2744"  height="841.8888"  imageableX="72"  imageableY="72"  imageableWidth="451.2744"  imageableHeight="697.8888" />
       <PageSection sectionName="header" >&lt;table width=&quot;100%&quot;&gt;&lt;tr&gt;&lt;td align=&quot;left&quot; valign=&quot;top&quot;&gt;&lt;IMG SRC=&quot;http://www.flowjo.com/home/images/logotypethin.png&quot;&gt;&lt;/IMG&gt;&lt;br/&gt;Tree Star, Inc.&lt;/td&gt;&lt;td align=&quot;right&quot; valign=&quot;top&quot;&gt;Page &lt;PageNumber/&gt;&lt;/td&gt;&lt;/tr&gt;&lt;/table&gt;</PageSection>
       <PageSection sectionName="footer" >&lt;table width=&quot;100%&quot;&gt;&lt;tr&gt;&lt;td align=&quot;left&quot;  valign=&quot;bottom&quot;&gt;&lt;LongDate/&gt;&lt;/td&gt;&lt;td align=&quot;right&quot; valign=&quot;bottom&quot;&gt;&lt;Version/&gt;&lt;/td&gt;&lt;/tr&gt;&lt;/table&gt;</PageSection>
       <Iteration iterationType="SAMPLE"  iterationValue=""  iterationKeyword=""  discriminator=""  panelSize="1"  groupName="workspaceSelection" />
     </Table>
   </TableEditor>
   <LayoutEditor title=""  current="Layout"  showGrid="0"  showPageBreaks="0"  showGuides="0"  showDebugOutput="0" >
     <Layout name="Layout"  outputFile="file:/C:/Users/ningj/Documents/Layout"  color="#00ffffff"  isBatch="0"  showGrid="0"  showRulers="1"  showDebugOutput="0"  showGuides="0"  showPageBreaks="1"  scale="1" >
       <PrintLayout flipPattern0="0"  rows="1"  columns="1"  padding="36"  header=""  footer=""  headerActive="0"  footerActive="0"  scalingMode="fj.print.scale.none"  scaling="1.7405764967"  orientation="1"  width="595.2744"  height="841.8888"  imageableX="72"  imageableY="72"  imageableWidth="451.2744"  imageableHeight="697.8888" />
       <PageSection sectionName="header" >&lt;table width=&quot;100%&quot;&gt;&lt;tr&gt;&lt;td align=&quot;left&quot; valign=&quot;top&quot;&gt;&lt;IMG SRC=&quot;http://www.flowjo.com/home/images/logotypethin.png&quot;&gt;&lt;/IMG&gt;&lt;br/&gt;Tree Star, Inc.&lt;/td&gt;&lt;td align=&quot;right&quot; valign=&quot;top&quot;&gt;Page &lt;PageNumber/&gt;&lt;/td&gt;&lt;/tr&gt;&lt;/table&gt;</PageSection>
       <PageSection sectionName="footer" >&lt;table width=&quot;100%&quot;&gt;&lt;tr&gt;&lt;td align=&quot;left&quot;  valign=&quot;bottom&quot;&gt;&lt;LongDate/&gt;&lt;/td&gt;&lt;td align=&quot;right&quot; valign=&quot;bottom&quot;&gt;&lt;Version/&gt;&lt;/td&gt;&lt;/tr&gt;&lt;/table&gt;</PageSection>
       <Iteration iterationType="OFF"  iterationValue="A01.fcs"  iterationKeyword=""  discriminator=""  panelSize="1"  groupName="All Samples" />
       <BatchSettings useCurrentGroup="1"  length="3"  name=""  order="ACROSS"  direction="COLUMNS"  append="0"  destination="toLayout"  separatePages="0"  launchApp="1"  header="0"  footer="0"  commandLineBatch="0" />
       <FigList>
         <ChartData x="129"  y="96"  width="0"  height="0"  lineWeight="Hairline"  fill="#ffffff"  stroke="#000000"  lineStyle="Solid"  gradientColor="#808080"  gradientStyle="le.gradientstyle.none"  enabled="1"  xScale="1"  yScale="1"  aspectRatioLock="0"  alpha="1"  figID="com.treestar.flowjo.charting.FigChartBox@1e52ed0e#1643780705589"  rotation="0"  lock="0"  sizeLock="0"  contentLock="0"  wantsDrops="0"  dependents="1"  showSampleName="1"  showFullPath="1"  showFreq="0"  showCount="1"  showPopulationName="1"  showGraphTitle="0"  showMedians="0"  useShortName="1"  showKeyword="0"  keyword=""  showStatistic="0"  statistic=""  offsetHistograms="0"  offsetX="0"  offsetY="0"  flipH="0"  flipV="0"  showAdjunctHistograms="0"  scaleH="1"  scaleV="1"  panelIndex="-1"  z="0" >
           <Graph smoothing="0"  backColor="#ffffff"  foreColor="#0000d6"  type="DotPlot"  fast="1"  rowCount="18826" >
             <Axis dimension="x"  name="Comp-FL1-A"  label=""  auto="auto" />
             <Axis dimension="y"  name="Comp-FL2-A"  label=""  auto="auto" />
             <GraphSettings level="5%"  smoothingHighResolution="1"  contourHighResolution="1"  histogramSmoothingCount="0"  graphResolution="256"  showOutliers="0"  drawLargeDots="0"  dotsToDraw="8000"  tint="le.chartfill.tinted.40"  lineWeight="le.lineweight.normal"  lineStyle="le.linestyle.solid" />
             <GraphEnvironment showGrid="0"  showAxes="tnTN"  showGates="1"  showFreqOnPlots="1"  showGateNameOnPlots="0"  showMedians="0"  showUncomped="0"  addEventParam="0"  lastYAxisName="" >
               <TextTraits font="SansSerif"  size="12"  name="Labels"  style="plain"  color="#000000"  background="#00ffffff"  just="left" />
               <TextTraits font="SansSerif"  size="12"  name="LayoutGates"  style="plain"  color="#000000"  background="#00ffffff"  just="left" />
               <TextTraits font="SansSerif"  size="10"  name="Numbers"  style="plain"  color="#000000"  background="#00ffffff"  just="left" />
               <TextTraits font="SansSerif"  size="10"  name="Legend"  style="plain"  color="#000000"  background="#00ffffff"  just="left" />
               <WindowPosition x="431"  y="624"  width="390"  height="520"  displayed="1"  panelState="---" />
             </GraphEnvironment>
           </Graph>
           <Annotation lineWeight="NoLine"  fill="#00ffffff"  stroke="#808080"  lineStyle="Solid"  gradientColor="#808080"  gradientStyle="le.gradientstyle.none"  enabled="1"  xScale="1"  yScale="1"  aspectRatioLock="0"  alpha="1"  figID="com.treestar.flowjo.charting.FigChartAnnotation@7ead0d82#1643780705594"  rotation="0"  lock="0"  sizeLock="0"  contentLock="0"  wantsDrops="0"  autoFitContents="0"  autoMinimumSize="1"  padding="5,5,5,5" >
             <Content>&amp;lt;font color=&amp;quot;#000000&amp;quot; face=&amp;quot;SansSerif&amp;quot; style=&amp;quot;font-size:12pt;&amp;quot;&amp;gt;&amp;#xA;&amp;lt;input value=&amp;quot;%3CAnno+name%3D%22fj.anno.samplename%22+%2F%3E&amp;quot; style=&amp;quot;font-style:; color:#000000; font-family:SansSerif; font-weight:normal;&amp;quot; type=&amp;quot;fjml&amp;quot;&amp;gt;&amp;lt;br style=&amp;quot;font-style:; color:#000000; font-family:SansSerif; font-weight:normal;&amp;quot;&amp;gt;&amp;lt;input value=&amp;quot;%3CAnno+name%3D%22fj.anno.popname%22+%2F%3E&amp;quot; style=&amp;quot;font-style:; color:#000000; font-family:SansSerif; font-weight:normal;&amp;quot; type=&amp;quot;fjml&amp;quot;&amp;gt;&amp;lt;br style=&amp;quot;font-style:; color:#000000; font-family:SansSerif; font-weight:normal;&amp;quot;&amp;gt;&amp;lt;input value=&amp;quot;%3CStatistic+name%3D%22Count%22++id%3D%22%22++ancestor%3D%22%22+%2F%3E&amp;quot; style=&amp;quot;font-style:; color:#000000; font-family:SansSerif; font-weight:normal;&amp;quot; type=&amp;quot;fjml&amp;quot;&amp;gt;&amp;lt;/font&amp;gt;</Content>
             <WindowPosition x="0"  y="340"  width="56"  height="70"  displayed="0"  panelState="" />
           </Annotation>
           <Legend lineWeight="Hairline"  fill="#ffffff"  stroke="#000000"  lineStyle="Solid"  gradientColor="#808080"  gradientStyle="le.gradientstyle.none"  enabled="1"  xScale="1"  yScale="1"  aspectRatioLock="0"  alpha="1"  figID="com.treestar.flowjo.charting.legend.FigLegend@135212c7#1643780705594"  rotation="0"  lock="0"  sizeLock="0"  contentLock="0"  wantsDrops="0"  rows="3"  columns="4"  drawGrid="1"  autoFitContents="0"  showHeader="1" >
             <RowSizes>
               <Size index="0"  value="15" />
               <Size index="1"  value="15" />
               <Size index="2"  value="15" />
             </RowSizes>
             <ColSizes>
               <Size index="0"  value="15" />
               <Size index="1"  value="15" />
               <Size index="2"  value="15" />
               <Size index="3"  value="15" />
             </ColSizes>
             <WindowPosition x="280"  y="0"  width="60"  height="45"  displayed="0"  panelState="" />
             <Columns>
               <Anno name="fj.anno.samplename" />
               <Anno name="fj.anno.popname" />
               <Statistic name="Count"  id=""  ancestor="" />
             </Columns>
           </Legend>
           <Ancestry lineWeight="Hairline"  fill="#ffffff"  stroke="#000000"  lineStyle="Solid"  gradientColor="#808080"  gradientStyle="le.gradientstyle.none"  enabled="1"  xScale="1"  yScale="1"  aspectRatioLock="0"  alpha="1"  figID="com.treestar.flowjo.charting.FigChartRow@209af33a#1643780705593"  rotation="0"  lock="0"  sizeLock="0"  contentLock="0"  wantsDrops="0"  backgating="0"  horizontal="0"  backgatingLargeDots="0"  backgatingContours="0" >
             <WindowPosition x="268"  y="-2"  width="140"  height="140"  displayed="0"  panelState="" />
           </Ancestry>
           <Multigraph lineWeight="Hairline"  fill="#00ffffff"  stroke="#000000"  lineStyle="Solid"  gradientColor="#808080"  gradientStyle="le.gradientstyle.none"  enabled="1"  xScale="1"  yScale="1"  aspectRatioLock="1"  alpha="1"  figID="com.treestar.flowjo.charting.FigChartGrid@1cd6758f#1643780705594"  rotation="0"  lock="0"  sizeLock="0"  contentLock="0"  wantsDrops="0"  annoOffsetX="0"  annoOffsetY="0"  type="NONE"  rows="0"  columns="0" >
             <WindowPosition x="0"  y="0"  width="0"  height="1"  displayed="0"  panelState="" />
             <Parameters/>
           </Multigraph>
           <PopModelList>
             <DataLayer path="GATE1"  panelValue="1"  discriminatorValue=""  sampleGMID="0"  sampleID="2" >
               <LegendSpec color="#0000d6"  text=""  chartFill="le.chartfill.tinted.40"  lineWeight="Normal"  lineStyle="Solid"  control="0" />
             </DataLayer>
           </PopModelList>
           <WindowPosition x="129"  y="96"  width="256"  height="256"  displayed="1"  panelState="" />
         </ChartData>
         <ChartData x="130"  y="430"  width="0"  height="0"  lineWeight="Hairline"  fill="#ffffff"  stroke="#000000"  lineStyle="Solid"  gradientColor="#808080"  gradientStyle="le.gradientstyle.none"  enabled="1"  xScale="1"  yScale="1"  aspectRatioLock="0"  alpha="1"  figID="com.treestar.flowjo.charting.FigChartBox@5f2c8190#1643780712869"  rotation="0"  lock="0"  sizeLock="0"  contentLock="0"  wantsDrops="0"  dependents="1"  showSampleName="1"  showFullPath="1"  showFreq="0"  showCount="1"  showPopulationName="1"  showGraphTitle="0"  showMedians="0"  useShortName="1"  showKeyword="0"  keyword=""  showStatistic="0"  statistic=""  offsetHistograms="0"  offsetX="0"  offsetY="0"  flipH="0"  flipV="0"  showAdjunctHistograms="0"  scaleH="1"  scaleV="1"  panelIndex="-1"  z="9" >
           <Graph smoothing="0"  backColor="#ffffff"  foreColor="#0000d6"  type="DotPlot"  fast="1"  rowCount="19472" >
             <Axis dimension="x"  name="Comp-FL1-A"  label=""  auto="auto" />
             <Axis dimension="y"  name="Comp-FL2-A"  label=""  auto="auto" />
             <GraphSettings level="5%"  smoothingHighResolution="1"  contourHighResolution="1"  histogramSmoothingCount="0"  graphResolution="256"  showOutliers="0"  drawLargeDots="0"  dotsToDraw="8000"  tint="le.chartfill.tinted.40"  lineWeight="le.lineweight.normal"  lineStyle="le.linestyle.solid" />
             <GraphEnvironment showGrid="0"  showAxes="tnTN"  showGates="1"  showFreqOnPlots="1"  showGateNameOnPlots="0"  showMedians="0"  showUncomped="0"  addEventParam="0"  lastYAxisName="" >
               <TextTraits font="SansSerif"  size="12"  name="Labels"  style="plain"  color="#000000"  background="#00ffffff"  just="left" />
               <TextTraits font="SansSerif"  size="12"  name="LayoutGates"  style="plain"  color="#000000"  background="#00ffffff"  just="left" />
               <TextTraits font="SansSerif"  size="10"  name="Numbers"  style="plain"  color="#000000"  background="#00ffffff"  just="left" />
               <TextTraits font="SansSerif"  size="10"  name="Legend"  style="plain"  color="#000000"  background="#00ffffff"  just="left" />
               <WindowPosition x="431"  y="624"  width="390"  height="520"  displayed="1"  panelState="---" />
             </GraphEnvironment>
           </Graph>
           <Annotation lineWeight="NoLine"  fill="#00ffffff"  stroke="#808080"  lineStyle="Solid"  gradientColor="#808080"  gradientStyle="le.gradientstyle.none"  enabled="1"  xScale="1"  yScale="1"  aspectRatioLock="0"  alpha="1"  figID="com.treestar.flowjo.charting.FigChartAnnotation@657dbad2#1643780712882"  rotation="0"  lock="0"  sizeLock="0"  contentLock="0"  wantsDrops="0"  autoFitContents="0"  autoMinimumSize="1"  padding="5,5,5,5" >
             <Content>&amp;lt;font color=&amp;quot;#000000&amp;quot; face=&amp;quot;SansSerif&amp;quot; style=&amp;quot;font-size:12pt;&amp;quot;&amp;gt;&amp;#xA;&amp;lt;input value=&amp;quot;%3CAnno+name%3D%22fj.anno.samplename%22+%2F%3E&amp;quot; style=&amp;quot;font-style:; color:#000000; font-family:SansSerif; font-weight:normal;&amp;quot; type=&amp;quot;fjml&amp;quot;&amp;gt;&amp;lt;br style=&amp;quot;font-style:; color:#000000; font-family:SansSerif; font-weight:normal;&amp;quot;&amp;gt;&amp;lt;input value=&amp;quot;%3CAnno+name%3D%22fj.anno.popname%22+%2F%3E&amp;quot; style=&amp;quot;font-style:; color:#000000; font-family:SansSerif; font-weight:normal;&amp;quot; type=&amp;quot;fjml&amp;quot;&amp;gt;&amp;lt;br style=&amp;quot;font-style:; color:#000000; font-family:SansSerif; font-weight:normal;&amp;quot;&amp;gt;&amp;lt;input value=&amp;quot;%3CStatistic+name%3D%22Count%22++id%3D%22%22++ancestor%3D%22%22+%2F%3E&amp;quot; style=&amp;quot;font-style:; color:#000000; font-family:SansSerif; font-weight:normal;&amp;quot; type=&amp;quot;fjml&amp;quot;&amp;gt;&amp;lt;/font&amp;gt;</Content>
             <WindowPosition x="0"  y="340"  width="56"  height="70"  displayed="0"  panelState="" />
           </Annotation>
           <Legend lineWeight="Hairline"  fill="#ffffff"  stroke="#000000"  lineStyle="Solid"  gradientColor="#808080"  gradientStyle="le.gradientstyle.none"  enabled="1"  xScale="1"  yScale="1"  aspectRatioLock="0"  alpha="1"  figID="com.treestar.flowjo.charting.legend.FigLegend@2174650c#1643780712882"  rotation="0"  lock="0"  sizeLock="0"  contentLock="0"  wantsDrops="0"  rows="3"  columns="4"  drawGrid="1"  autoFitContents="0"  showHeader="1" >
             <RowSizes>
               <Size index="0"  value="15" />
               <Size index="1"  value="15" />
               <Size index="2"  value="15" />
             </RowSizes>
             <ColSizes>
               <Size index="0"  value="15" />
               <Size index="1"  value="15" />
               <Size index="2"  value="15" />
               <Size index="3"  value="15" />
             </ColSizes>
             <WindowPosition x="280"  y="0"  width="60"  height="45"  displayed="0"  panelState="" />
             <Columns>
               <Anno name="fj.anno.samplename" />
               <Anno name="fj.anno.popname" />
               <Statistic name="Count"  id=""  ancestor="" />
             </Columns>
           </Legend>
           <Ancestry lineWeight="Hairline"  fill="#ffffff"  stroke="#000000"  lineStyle="Solid"  gradientColor="#808080"  gradientStyle="le.gradientstyle.none"  enabled="1"  xScale="1"  yScale="1"  aspectRatioLock="0"  alpha="1"  figID="com.treestar.flowjo.charting.FigChartRow@4fc9273e#1643780712879"  rotation="0"  lock="0"  sizeLock="0"  contentLock="0"  wantsDrops="0"  backgating="0"  horizontal="0"  backgatingLargeDots="0"  backgatingContours="0" >
             <WindowPosition x="268"  y="-2"  width="140"  height="140"  displayed="0"  panelState="" />
           </Ancestry>
           <Multigraph lineWeight="Hairline"  fill="#00ffffff"  stroke="#000000"  lineStyle="Solid"  gradientColor="#808080"  gradientStyle="le.gradientstyle.none"  enabled="1"  xScale="1"  yScale="1"  aspectRatioLock="1"  alpha="1"  figID="com.treestar.flowjo.charting.FigChartGrid@1f2f805e#1643780712881"  rotation="0"  lock="0"  sizeLock="0"  contentLock="0"  wantsDrops="0"  annoOffsetX="0"  annoOffsetY="0"  type="NONE"  rows="0"  columns="0" >
             <WindowPosition x="0"  y="0"  width="0"  height="1"  displayed="0"  panelState="" />
             <Parameters/>
           </Multigraph>
           <PopModelList>
             <DataLayer path="GATE1"  panelValue="1"  discriminatorValue=""  sampleGMID="1"  sampleID="3" >
               <LegendSpec color="#0000d6"  text=""  chartFill="le.chartfill.tinted.40"  lineWeight="Normal"  lineStyle="Solid"  control="0" />
             </DataLayer>
           </PopModelList>
           <WindowPosition x="130"  y="430"  width="256"  height="256"  displayed="1"  panelState="" />
         </ChartData>
         <ChartData x="505"  y="97"  width="0"  height="0"  lineWeight="Hairline"  fill="#ffffff"  stroke="#000000"  lineStyle="Solid"  gradientColor="#808080"  gradientStyle="le.gradientstyle.none"  enabled="1"  xScale="1"  yScale="1"  aspectRatioLock="0"  alpha="1"  figID="com.treestar.flowjo.charting.FigChartBox@2302d987#1643780718565"  rotation="0"  lock="0"  sizeLock="0"  contentLock="0"  wantsDrops="0"  dependents="1"  showSampleName="1"  showFullPath="1"  showFreq="0"  showCount="1"  showPopulationName="1"  showGraphTitle="0"  showMedians="0"  useShortName="1"  showKeyword="0"  keyword=""  showStatistic="0"  statistic=""  offsetHistograms="0"  offsetX="0"  offsetY="0"  flipH="0"  flipV="0"  showAdjunctHistograms="0"  scaleH="1"  scaleV="1"  panelIndex="-1"  z="18" >
           <Graph smoothing="0"  backColor="#ffffff"  foreColor="#0000d6"  type="DotPlot"  fast="1"  rowCount="14518" >
             <Axis dimension="x"  name="Comp-FL1-A"  label=""  auto="auto" />
             <Axis dimension="y"  name="Comp-FL2-A"  label=""  auto="auto" />
             <GraphSettings level="5%"  smoothingHighResolution="1"  contourHighResolution="1"  histogramSmoothingCount="0"  graphResolution="256"  showOutliers="0"  drawLargeDots="0"  dotsToDraw="8000"  tint="le.chartfill.tinted.40"  lineWeight="le.lineweight.normal"  lineStyle="le.linestyle.solid" />
             <GraphEnvironment showGrid="0"  showAxes="tnTN"  showGates="1"  showFreqOnPlots="1"  showGateNameOnPlots="0"  showMedians="0"  showUncomped="0"  addEventParam="0"  lastYAxisName="" >
               <TextTraits font="SansSerif"  size="12"  name="Labels"  style="plain"  color="#000000"  background="#00ffffff"  just="left" />
               <TextTraits font="SansSerif"  size="12"  name="LayoutGates"  style="plain"  color="#000000"  background="#00ffffff"  just="left" />
               <TextTraits font="SansSerif"  size="10"  name="Numbers"  style="plain"  color="#000000"  background="#00ffffff"  just="left" />
               <TextTraits font="SansSerif"  size="10"  name="Legend"  style="plain"  color="#000000"  background="#00ffffff"  just="left" />
               <WindowPosition x="431"  y="624"  width="390"  height="520"  displayed="1"  panelState="---" />
             </GraphEnvironment>
           </Graph>
           <Annotation lineWeight="NoLine"  fill="#00ffffff"  stroke="#808080"  lineStyle="Solid"  gradientColor="#808080"  gradientStyle="le.gradientstyle.none"  enabled="1"  xScale="1"  yScale="1"  aspectRatioLock="0"  alpha="1"  figID="com.treestar.flowjo.charting.FigChartAnnotation@1d4a0efb#1643780718577"  rotation="0"  lock="0"  sizeLock="0"  contentLock="0"  wantsDrops="0"  autoFitContents="0"  autoMinimumSize="1"  padding="5,5,5,5" >
             <Content>&amp;lt;font color=&amp;quot;#000000&amp;quot; face=&amp;quot;SansSerif&amp;quot; style=&amp;quot;font-size:12pt;&amp;quot;&amp;gt;&amp;#xA;&amp;lt;input value=&amp;quot;%3CAnno+name%3D%22fj.anno.samplename%22+%2F%3E&amp;quot; style=&amp;quot;font-style:; color:#000000; font-family:SansSerif; font-weight:normal;&amp;quot; type=&amp;quot;fjml&amp;quot;&amp;gt;&amp;lt;br style=&amp;quot;font-style:; color:#000000; font-family:SansSerif; font-weight:normal;&amp;quot;&amp;gt;&amp;lt;input value=&amp;quot;%3CAnno+name%3D%22fj.anno.popname%22+%2F%3E&amp;quot; style=&amp;quot;font-style:; color:#000000; font-family:SansSerif; font-weight:normal;&amp;quot; type=&amp;quot;fjml&amp;quot;&amp;gt;&amp;lt;br style=&amp;quot;font-style:; color:#000000; font-family:SansSerif; font-weight:normal;&amp;quot;&amp;gt;&amp;lt;input value=&amp;quot;%3CStatistic+name%3D%22Count%22++id%3D%22%22++ancestor%3D%22%22+%2F%3E&amp;quot; style=&amp;quot;font-style:; color:#000000; font-family:SansSerif; font-weight:normal;&amp;quot; type=&amp;quot;fjml&amp;quot;&amp;gt;&amp;lt;/font&amp;gt;</Content>
             <WindowPosition x="0"  y="340"  width="56"  height="70"  displayed="0"  panelState="" />
           </Annotation>
           <Legend lineWeight="Hairline"  fill="#ffffff"  stroke="#000000"  lineStyle="Solid"  gradientColor="#808080"  gradientStyle="le.gradientstyle.none"  enabled="1"  xScale="1"  yScale="1"  aspectRatioLock="0"  alpha="1"  figID="com.treestar.flowjo.charting.legend.FigLegend@691d8fc2#1643780718577"  rotation="0"  lock="0"  sizeLock="0"  contentLock="0"  wantsDrops="0"  rows="3"  columns="4"  drawGrid="1"  autoFitContents="0"  showHeader="1" >
             <RowSizes>
               <Size index="0"  value="15" />
               <Size index="1"  value="15" />
               <Size index="2"  value="15" />
             </RowSizes>
             <ColSizes>
               <Size index="0"  value="15" />
               <Size index="1"  value="15" />
               <Size index="2"  value="15" />
               <Size index="3"  value="15" />
             </ColSizes>
             <WindowPosition x="280"  y="0"  width="60"  height="45"  displayed="0"  panelState="" />
             <Columns>
               <Anno name="fj.anno.samplename" />
               <Anno name="fj.anno.popname" />
               <Statistic name="Count"  id=""  ancestor="" />
             </Columns>
           </Legend>
           <Ancestry lineWeight="Hairline"  fill="#ffffff"  stroke="#000000"  lineStyle="Solid"  gradientColor="#808080"  gradientStyle="le.gradientstyle.none"  enabled="1"  xScale="1"  yScale="1"  aspectRatioLock="0"  alpha="1"  figID="com.treestar.flowjo.charting.FigChartRow@3ac46386#1643780718573"  rotation="0"  lock="0"  sizeLock="0"  contentLock="0"  wantsDrops="0"  backgating="0"  horizontal="0"  backgatingLargeDots="0"  backgatingContours="0" >
             <WindowPosition x="268"  y="-2"  width="140"  height="140"  displayed="0"  panelState="" />
           </Ancestry>
           <Multigraph lineWeight="Hairline"  fill="#00ffffff"  stroke="#000000"  lineStyle="Solid"  gradientColor="#808080"  gradientStyle="le.gradientstyle.none"  enabled="1"  xScale="1"  yScale="1"  aspectRatioLock="1"  alpha="1"  figID="com.treestar.flowjo.charting.FigChartGrid@6b2cf4fc#1643780718576"  rotation="0"  lock="0"  sizeLock="0"  contentLock="0"  wantsDrops="0"  annoOffsetX="0"  annoOffsetY="0"  type="NONE"  rows="0"  columns="0" >
             <WindowPosition x="0"  y="0"  width="0"  height="1"  displayed="0"  panelState="" />
             <Parameters/>
           </Multigraph>
           <PopModelList>
             <DataLayer path="GATE1"  panelValue="1"  discriminatorValue=""  sampleGMID="2"  sampleID="1" >
               <LegendSpec color="#0000d6"  text=""  chartFill="le.chartfill.tinted.40"  lineWeight="Normal"  lineStyle="Solid"  control="0" />
             </DataLayer>
           </PopModelList>
           <WindowPosition x="505"  y="97"  width="256"  height="256"  displayed="1"  panelState="" />
         </ChartData>
         <ChartData x="509"  y="436"  width="0"  height="0"  lineWeight="Hairline"  fill="#ffffff"  stroke="#000000"  lineStyle="Solid"  gradientColor="#808080"  gradientStyle="le.gradientstyle.none"  enabled="1"  xScale="1"  yScale="1"  aspectRatioLock="0"  alpha="1"  figID="com.treestar.flowjo.charting.FigChartBox@616001af#1643780724458"  rotation="0"  lock="0"  sizeLock="0"  contentLock="0"  wantsDrops="0"  dependents="1"  showSampleName="1"  showFullPath="1"  showFreq="0"  showCount="1"  showPopulationName="1"  showGraphTitle="0"  showMedians="0"  useShortName="1"  showKeyword="0"  keyword=""  showStatistic="0"  statistic=""  offsetHistograms="0"  offsetX="0"  offsetY="0"  flipH="0"  flipV="0"  showAdjunctHistograms="0"  scaleH="1"  scaleV="1"  panelIndex="-1"  z="27" >
           <Graph smoothing="0"  backColor="#ffffff"  foreColor="#0000d6"  type="DotPlot"  fast="1"  rowCount="27863" >
             <Axis dimension="x"  name="Comp-FL1-A"  label=""  auto="auto" />
             <Axis dimension="y"  name="Comp-FL2-A"  label=""  auto="auto" />
             <GraphSettings level="5%"  smoothingHighResolution="1"  contourHighResolution="1"  histogramSmoothingCount="0"  graphResolution="256"  showOutliers="0"  drawLargeDots="0"  dotsToDraw="8000"  tint="le.chartfill.tinted.40"  lineWeight="le.lineweight.normal"  lineStyle="le.linestyle.solid" />
             <GraphEnvironment showGrid="0"  showAxes="tnTN"  showGates="1"  showFreqOnPlots="1"  showGateNameOnPlots="0"  showMedians="0"  showUncomped="0"  addEventParam="0"  lastYAxisName="" >
               <TextTraits font="SansSerif"  size="12"  name="Labels"  style="plain"  color="#000000"  background="#00ffffff"  just="left" />
               <TextTraits font="SansSerif"  size="12"  name="LayoutGates"  style="plain"  color="#000000"  background="#00ffffff"  just="left" />
               <TextTraits font="SansSerif"  size="10"  name="Numbers"  style="plain"  color="#000000"  background="#00ffffff"  just="left" />
               <TextTraits font="SansSerif"  size="10"  name="Legend"  style="plain"  color="#000000"  background="#00ffffff"  just="left" />
               <WindowPosition x="431"  y="624"  width="390"  height="520"  displayed="1"  panelState="---" />
             </GraphEnvironment>
           </Graph>
           <Annotation lineWeight="NoLine"  fill="#00ffffff"  stroke="#808080"  lineStyle="Solid"  gradientColor="#808080"  gradientStyle="le.gradientstyle.none"  enabled="1"  xScale="1"  yScale="1"  aspectRatioLock="0"  alpha="1"  figID="com.treestar.flowjo.charting.FigChartAnnotation@6e9764d4#1643780724468"  rotation="0"  lock="0"  sizeLock="0"  contentLock="0"  wantsDrops="0"  autoFitContents="0"  autoMinimumSize="1"  padding="5,5,5,5" >
             <Content>&amp;lt;font color=&amp;quot;#000000&amp;quot; face=&amp;quot;SansSerif&amp;quot; style=&amp;quot;font-size:12pt;&amp;quot;&amp;gt;&amp;#xA;&amp;lt;input value=&amp;quot;%3CAnno+name%3D%22fj.anno.samplename%22+%2F%3E&amp;quot; style=&amp;quot;font-style:; color:#000000; font-family:SansSerif; font-weight:normal;&amp;quot; type=&amp;quot;fjml&amp;quot;&amp;gt;&amp;lt;br style=&amp;quot;font-style:; color:#000000; font-family:SansSerif; font-weight:normal;&amp;quot;&amp;gt;&amp;lt;input value=&amp;quot;%3CAnno+name%3D%22fj.anno.popname%22+%2F%3E&amp;quot; style=&amp;quot;font-style:; color:#000000; font-family:SansSerif; font-weight:normal;&amp;quot; type=&amp;quot;fjml&amp;quot;&amp;gt;&amp;lt;br style=&amp;quot;font-style:; color:#000000; font-family:SansSerif; font-weight:normal;&amp;quot;&amp;gt;&amp;lt;input value=&amp;quot;%3CStatistic+name%3D%22Count%22++id%3D%22%22++ancestor%3D%22%22+%2F%3E&amp;quot; style=&amp;quot;font-style:; color:#000000; font-family:SansSerif; font-weight:normal;&amp;quot; type=&amp;quot;fjml&amp;quot;&amp;gt;&amp;lt;/font&amp;gt;</Content>
             <WindowPosition x="0"  y="340"  width="56"  height="70"  displayed="0"  panelState="" />
           </Annotation>
           <Legend lineWeight="Hairline"  fill="#ffffff"  stroke="#000000"  lineStyle="Solid"  gradientColor="#808080"  gradientStyle="le.gradientstyle.none"  enabled="1"  xScale="1"  yScale="1"  aspectRatioLock="0"  alpha="1"  figID="com.treestar.flowjo.charting.legend.FigLegend@155cd305#1643780724468"  rotation="0"  lock="0"  sizeLock="0"  contentLock="0"  wantsDrops="0"  rows="3"  columns="4"  drawGrid="1"  autoFitContents="0"  showHeader="1" >
             <RowSizes>
               <Size index="0"  value="15" />
               <Size index="1"  value="15" />
               <Size index="2"  value="15" />
             </RowSizes>
             <ColSizes>
               <Size index="0"  value="15" />
               <Size index="1"  value="15" />
               <Size index="2"  value="15" />
               <Size index="3"  value="15" />
             </ColSizes>
             <WindowPosition x="280"  y="0"  width="60"  height="45"  displayed="0"  panelState="" />
             <Columns>
               <Anno name="fj.anno.samplename" />
               <Anno name="fj.anno.popname" />
               <Statistic name="Count"  id=""  ancestor="" />
             </Columns>
           </Legend>
           <Ancestry lineWeight="Hairline"  fill="#ffffff"  stroke="#000000"  lineStyle="Solid"  gradientColor="#808080"  gradientStyle="le.gradientstyle.none"  enabled="1"  xScale="1"  yScale="1"  aspectRatioLock="0"  alpha="1"  figID="com.treestar.flowjo.charting.FigChartRow@295c46da#1643780724465"  rotation="0"  lock="0"  sizeLock="0"  contentLock="0"  wantsDrops="0"  backgating="0"  horizontal="0"  backgatingLargeDots="0"  backgatingContours="0" >
             <WindowPosition x="268"  y="-2"  width="140"  height="140"  displayed="0"  panelState="" />
           </Ancestry>
           <Multigraph lineWeight="Hairline"  fill="#00ffffff"  stroke="#000000"  lineStyle="Solid"  gradientColor="#808080"  gradientStyle="le.gradientstyle.none"  enabled="1"  xScale="1"  yScale="1"  aspectRatioLock="1"  alpha="1"  figID="com.treestar.flowjo.charting.FigChartGrid@692fa76c#1643780724467"  rotation="0"  lock="0"  sizeLock="0"  contentLock="0"  wantsDrops="0"  annoOffsetX="0"  annoOffsetY="0"  type="NONE"  rows="0"  columns="0" >
             <WindowPosition x="0"  y="0"  width="0"  height="1"  displayed="0"  panelState="" />
             <Parameters/>
           </Multigraph>
           <PopModelList>
             <DataLayer path="GATE1"  panelValue="1"  discriminatorValue=""  sampleGMID="3"  sampleID="4" >
               <LegendSpec color="#0000d6"  text=""  chartFill="le.chartfill.tinted.40"  lineWeight="Normal"  lineStyle="Solid"  control="0" />
             </DataLayer>
           </PopModelList>
           <WindowPosition x="509"  y="436"  width="256"  height="256"  displayed="1"  panelState="" />
         </ChartData>
       </FigList>
     </Layout>
     <WindowPosition x="123"  y="-4"  width="2441"  height="1448"  displayed="0" />
   </LayoutEditor>
   <Scripts>
     <Script lang="text/javascript"  name="New Script" />
   </Scripts>
   <Exports/>
   <SOPS/>
   <experiment/>
 </Workspace>
