# Supplementary material for: Meclofenamic Acid Restores Gefinitib Sensitivity by Downregulating Breast Cancer Resistance Protein and Multidrug Resistance Protein 7 via FTO/m6A-Demethylation/c-Myc in Non-Small Cell Lung Cancer
Source: Front Oncol. 2022 Apr 21;12:870636. doi: 10.3389/fonc.2022.870636 (PMC9069108; doi:10.3389/fonc.2022.870636)
Supplement: Supplementary file 1 [file DataSheet_1.zip › RAWDATA for flowcytometry/PC9GR/20220202.wsp]

<?xml version="1.0" encoding="UTF-8"?>
 <Workspace version="20.0"  modDate="Wed Feb 02 13:34:28 CST 2022"  flowJoVersion="10.0.7r2"  drawRowBorders="1"  drawColumnBorders="1"  curGroup="All Samples"  groupPaneHeight="-1"  xmlns:xsi="http://www.w3.org/2001/XMLSchema-instance"  xmlns:gating="http://www.isac-net.org/std/Gating-ML/v2.0/gating"  xmlns:transforms="http://www.isac-net.org/std/Gating-ML/v2.0/transformations"  xmlns:data-type="http://www.isac-net.org/std/Gating-ML/v2.0/datatypes"  xsi:schemaLocation="http://www.isac-net.org/std/Gating-ML/v2.0/gating http://www.isac-net.org/std/Gating-ML/v2.0/gating/Gating-ML.v2.0.xsd http://www.isac-net.org/std/Gating-ML/v2.0/transformations http://www.isac-net.org/std/Gating-ML/v2.0/gating/Transformations.v2.0.xsd http://www.isac-net.org/std/Gating-ML/v2.0/datatypes http://www.isac-net.org/std/Gating-ML/v2.0/gating/DataTypes.v2.0.xsd "  nonAutoSaveFileName="file:/D:/M/马文超/肿瘤医院project%205分-2%20M6A/Manuscript-M6A/Data/apoptosis/RAWDATA/PC9GR/20220202.wsp" >
   <WindowPosition x="1376"  y="397"  width="600"  height="720"  displayed="1"  panelState="" />
   <TextTraits font="SansSerif"  size="12"  name=""  style="plain"  color="#000000"  background="#00ffffff"  just="left" />
   <Columns>
     <TColumn width="296" >
       <Property key="fj.appnode.prop.name" />
     </TColumn>
     <TColumn width="136" >
       <Property key="fj.appnode.prop.statistic" />
     </TColumn>
     <TColumn width="135" >
       <Property key="fj.appnode.prop.ncells" />
     </TColumn>
   </Columns>
   <Matrices>
     <transforms:spilloverMatrix prefix="Comp-"  name="Acquisition-defined"  editable="0"  color="#c0c0c0"  version="FlowJo-10.0.7r2"  status="FINALIZED"  transforms:id="14eca605-4524-47f9-bc1c-64adcc4f7364"  suffix="" >
       <data-type:parameters>
         <data-type:parameter data-type:name="FL1-A" />
         <data-type:parameter data-type:name="FL2-A" />
         <data-type:parameter data-type:name="FL3-A" />
         <data-type:parameter data-type:name="FL4-A" />
         <data-type:parameter data-type:name="FL1-H" />
         <data-type:parameter data-type:name="FL2-H" />
         <data-type:parameter data-type:name="FL3-H" />
         <data-type:parameter data-type:name="FL4-H" />
       </data-type:parameters>
       <transforms:spillover data-type:parameter="FL1-A" >
         <transforms:coefficient data-type:parameter="FL1-A"  transforms:value="1" />
         <transforms:coefficient data-type:parameter="FL2-A"  transforms:value="0.1000000015" />
         <transforms:coefficient data-type:parameter="FL3-A"  transforms:value="0" />
         <transforms:coefficient data-type:parameter="FL4-A"  transforms:value="0" />
         <transforms:coefficient data-type:parameter="FL1-H"  transforms:value="0" />
         <transforms:coefficient data-type:parameter="FL2-H"  transforms:value="0" />
         <transforms:coefficient data-type:parameter="FL3-H"  transforms:value="0" />
         <transforms:coefficient data-type:parameter="FL4-H"  transforms:value="0" />
       </transforms:spillover>
       <transforms:spillover data-type:parameter="FL2-A" >
         <transforms:coefficient data-type:parameter="FL1-A"  transforms:value="0" />
         <transforms:coefficient data-type:parameter="FL2-A"  transforms:value="1" />
         <transforms:coefficient data-type:parameter="FL3-A"  transforms:value="0" />
         <transforms:coefficient data-type:parameter="FL4-A"  transforms:value="0" />
         <transforms:coefficient data-type:parameter="FL1-H"  transforms:value="0" />
         <transforms:coefficient data-type:parameter="FL2-H"  transforms:value="0" />
         <transforms:coefficient data-type:parameter="FL3-H"  transforms:value="0" />
         <transforms:coefficient data-type:parameter="FL4-H"  transforms:value="0" />
       </transforms:spillover>
       <transforms:spillover data-type:parameter="FL3-A" >
         <transforms:coefficient data-type:parameter="FL1-A"  transforms:value="0" />
         <transforms:coefficient data-type:parameter="FL2-A"  transforms:value="0" />
         <transforms:coefficient data-type:parameter="FL3-A"  transforms:value="1" />
         <transforms:coefficient data-type:parameter="FL4-A"  transforms:value="0" />
         <transforms:coefficient data-type:parameter="FL1-H"  transforms:value="0" />
         <transforms:coefficient data-type:parameter="FL2-H"  transforms:value="0" />
         <transforms:coefficient data-type:parameter="FL3-H"  transforms:value="0" />
         <transforms:coefficient data-type:parameter="FL4-H"  transforms:value="0" />
       </transforms:spillover>
       <transforms:spillover data-type:parameter="FL4-A" >
         <transforms:coefficient data-type:parameter="FL1-A"  transforms:value="0" />
         <transforms:coefficient data-type:parameter="FL2-A"  transforms:value="0" />
         <transforms:coefficient data-type:parameter="FL3-A"  transforms:value="0" />
         <transforms:coefficient data-type:parameter="FL4-A"  transforms:value="1" />
         <transforms:coefficient data-type:parameter="FL1-H"  transforms:value="0" />
         <transforms:coefficient data-type:parameter="FL2-H"  transforms:value="0" />
         <transforms:coefficient data-type:parameter="FL3-H"  transforms:value="0" />
         <transforms:coefficient data-type:parameter="FL4-H"  transforms:value="0" />
       </transforms:spillover>
       <transforms:spillover data-type:parameter="FL1-H" >
         <transforms:coefficient data-type:parameter="FL1-A"  transforms:value="0" />
         <transforms:coefficient data-type:parameter="FL2-A"  transforms:value="0" />
         <transforms:coefficient data-type:parameter="FL3-A"  transforms:value="0" />
         <transforms:coefficient data-type:parameter="FL4-A"  transforms:value="0" />
         <transforms:coefficient data-type:parameter="FL1-H"  transforms:value="1" />
         <transforms:coefficient data-type:parameter="FL2-H"  transforms:value="0.1000000015" />
         <transforms:coefficient data-type:parameter="FL3-H"  transforms:value="0" />
         <transforms:coefficient data-type:parameter="FL4-H"  transforms:value="0" />
       </transforms:spillover>
       <transforms:spillover data-type:parameter="FL2-H" >
         <transforms:coefficient data-type:parameter="FL1-A"  transforms:value="0" />
         <transforms:coefficient data-type:parameter="FL2-A"  transforms:value="0" />
         <transforms:coefficient data-type:parameter="FL3-A"  transforms:value="0" />
         <transforms:coefficient data-type:parameter="FL4-A"  transforms:value="0" />
         <transforms:coefficient data-type:parameter="FL1-H"  transforms:value="0" />
         <transforms:coefficient data-type:parameter="FL2-H"  transforms:value="1" />
         <transforms:coefficient data-type:parameter="FL3-H"  transforms:value="0" />
         <transforms:coefficient data-type:parameter="FL4-H"  transforms:value="0" />
       </transforms:spillover>
       <transforms:spillover data-type:parameter="FL3-H" >
         <transforms:coefficient data-type:parameter="FL1-A"  transforms:value="0" />
         <transforms:coefficient data-type:parameter="FL2-A"  transforms:value="0" />
         <transforms:coefficient data-type:parameter="FL3-A"  transforms:value="0" />
         <transforms:coefficient data-type:parameter="FL4-A"  transforms:value="0" />
         <transforms:coefficient data-type:parameter="FL1-H"  transforms:value="0" />
         <transforms:coefficient data-type:parameter="FL2-H"  transforms:value="0" />
         <transforms:coefficient data-type:parameter="FL3-H"  transforms:value="1" />
         <transforms:coefficient data-type:parameter="FL4-H"  transforms:value="0" />
       </transforms:spillover>
       <transforms:spillover data-type:parameter="FL4-H" >
         <transforms:coefficient data-type:parameter="FL1-A"  transforms:value="0" />
         <transforms:coefficient data-type:parameter="FL2-A"  transforms:value="0" />
         <transforms:coefficient data-type:parameter="FL3-A"  transforms:value="0" />
         <transforms:coefficient data-type:parameter="FL4-A"  transforms:value="0" />
         <transforms:coefficient data-type:parameter="FL1-H"  transforms:value="0" />
         <transforms:coefficient data-type:parameter="FL2-H"  transforms:value="0" />
         <transforms:coefficient data-type:parameter="FL3-H"  transforms:value="0" />
         <transforms:coefficient data-type:parameter="FL4-H"  transforms:value="1" />
       </transforms:spillover>
     </transforms:spilloverMatrix>
   </Matrices>
   <Cytometers>
     <Cytometer name="CFLOW"  cyt="BD Accuri C6"  useFCS3="1"  extraNegs="0"  widthBasis="-10"  linMin="0"  logMin="1"  linMax="16777216"  logMax="16777216"  linearRescale="1"  logRescale="1"  linFromKW="1"  logFromKW="1"  useGain="1"  useTransform="0"  transformType="LOG"  manufacturer=""  serialnumber=""  homepage="workspaces-and-samples/flowjo-and-your-cytometer/ws-cytometer-accuri/"  icon="accuri.png" >
       <LinParams>
         <Param>time</Param>
       </LinParams>
       <LogParams/>
       <FilterParams>
         <Param/>
       </FilterParams>
       <TransformStore>
         <Transforms>
           <MatrixID matrixId="14eca605-4524-47f9-bc1c-64adcc4f7364" />
           <Transforms>
             <transforms:linear transforms:minRange="0"  transforms:maxRange="16777216"  gain="1" >
               <data-type:parameter data-type:name="FSC-H" />
             </transforms:linear>
             <transforms:log transforms:offset="1"  transforms:decades="7.2247198959" >
               <data-type:parameter data-type:name="FL4-A" />
             </transforms:log>
             <transforms:linear transforms:minRange="0"  transforms:maxRange="16777216"  gain="1" >
               <data-type:parameter data-type:name="SSC-H" />
             </transforms:linear>
             <transforms:biex transforms:length="256"  transforms:maxRange="16777215.999999985"  transforms:neg="0"  transforms:width="-398.1071705535"  transforms:pos="6.2247198959" >
               <data-type:parameter data-type:name="FL1-A" />
             </transforms:biex>
             <transforms:log transforms:offset="1"  transforms:decades="7.2247198959" >
               <data-type:parameter data-type:name="FL4-H" />
             </transforms:log>
             <transforms:linear transforms:minRange="0"  transforms:maxRange="16777216"  gain="1" >
               <data-type:parameter data-type:name="SSC-A" />
             </transforms:linear>
             <transforms:linear transforms:minRange="0"  transforms:maxRange="64"  gain="1" >
               <data-type:parameter data-type:name="Time" />
             </transforms:linear>
             <transforms:log transforms:offset="1"  transforms:decades="7.2247198959" >
               <data-type:parameter data-type:name="FL3-A" />
             </transforms:log>
             <transforms:log transforms:offset="1"  transforms:decades="7.2247198959" >
               <data-type:parameter data-type:name="FL2-H" />
             </transforms:log>
             <transforms:log transforms:offset="1"  transforms:decades="7.2247198959" >
               <data-type:parameter data-type:name="FL3-H" />
             </transforms:log>
             <transforms:linear transforms:minRange="0"  transforms:maxRange="16777216"  gain="1" >
               <data-type:parameter data-type:name="FSC-A" />
             </transforms:linear>
             <transforms:linear transforms:minRange="0"  transforms:maxRange="16777216"  gain="1" >
               <data-type:parameter data-type:name="Width" />
             </transforms:linear>
             <transforms:biex transforms:length="256"  transforms:maxRange="16777215.999999985"  transforms:neg="0"  transforms:width="-158.4893192461"  transforms:pos="6.2247198959" >
               <data-type:parameter data-type:name="FL2-A" />
             </transforms:biex>
             <transforms:log transforms:offset="1"  transforms:decades="7.2247198959" >
               <data-type:parameter data-type:name="FL1-H" />
             </transforms:log>
           </Transforms>
         </Transforms>
       </TransformStore>
     </Cytometer>
   </Cytometers>
   <Groups>
     <GroupNode name="All Samples"  annotation=""  owningGroup="All Samples"  expanded="1"  sortPriority="10"  count="-1" >
       <Graph smoothing="0"  backColor="#ffffff"  foreColor="#000000"  type="Pseudocolor"  fast="1"  rowCount="0" >
         <Axis dimension="x"  name=""  label=""  auto="auto" />
         <Axis dimension="y"  name=""  label=""  auto="auto" />
         <GraphSettings level="5%"  smoothingHighResolution="1"  contourHighResolution="1"  histogramSmoothingCount="0"  graphResolution="256"  showOutliers="0"  drawLargeDots="0"  dotsToDraw="8000"  tint="le.chartfill.tinted.40"  lineWeight="le.lineweight.normal"  lineStyle="le.linestyle.solid" />
         <GraphEnvironment showGrid="0"  showAxes="tnlTNL"  showGates="1"  showFreqOnPlots="1"  showGateNameOnPlots="1"  showMedians="0"  showUncomped="0"  addEventParam="0"  lastYAxisName="" >
           <TextTraits font="SansSerif"  size="12"  name="Labels"  style="plain"  color="#000000"  background="#00ffffff"  just="left" />
           <TextTraits font="SansSerif"  size="12"  name="LayoutGates"  style="plain"  color="#000000"  background="#00ffffff"  just="left" />
           <TextTraits font="SansSerif"  size="10"  name="Numbers"  style="plain"  color="#000000"  background="#00ffffff"  just="left" />
           <TextTraits font="SansSerif"  size="10"  name="Legend"  style="plain"  color="#000000"  background="#00ffffff"  just="left" />
         </GraphEnvironment>
       </Graph>
       <Subpopulations>
         <Population name="GATE1"  annotation=""  owningGroup="All Samples"  expanded="1"  sortPriority="10"  count="10243" >
           <Graph smoothing="0"  backColor="#ffffff"  foreColor="#000000"  type="Pseudocolor"  fast="1"  rowCount="0" >
             <Axis dimension="x"  name="Comp-FL1-A"  label=""  auto="auto" />
             <Axis dimension="y"  name="Comp-FL2-A"  label=""  auto="auto" />
             <GraphSettings level="5%"  smoothingHighResolution="1"  contourHighResolution="1"  histogramSmoothingCount="0"  graphResolution="256"  showOutliers="0"  drawLargeDots="0"  dotsToDraw="8000"  tint="le.chartfill.tinted.40"  lineWeight="le.lineweight.normal"  lineStyle="le.linestyle.solid" />
             <GraphEnvironment showGrid="0"  showAxes="tnlTNL"  showGates="1"  showFreqOnPlots="1"  showGateNameOnPlots="1"  showMedians="0"  showUncomped="0"  addEventParam="0"  lastYAxisName="" >
               <TextTraits font="SansSerif"  size="12"  name="Labels"  style="plain"  color="#000000"  background="#00ffffff"  just="left" />
               <TextTraits font="SansSerif"  size="12"  name="LayoutGates"  style="plain"  color="#000000"  background="#00ffffff"  just="left" />
               <TextTraits font="SansSerif"  size="10"  name="Numbers"  style="plain"  color="#000000"  background="#00ffffff"  just="left" />
               <TextTraits font="SansSerif"  size="10"  name="Legend"  style="plain"  color="#000000"  background="#00ffffff"  just="left" />
               <WindowPosition x="729"  y="466"  width="390"  height="520"  displayed="1"  panelState="---" />
             </GraphEnvironment>
           </Graph>
           <Gate gating:id="ID1204923255" >
             <gating:PolygonGate eventsInside="1"  annoOffsetX="0"  annoOffsetY="0"  tint="#000000"  isTinted="0"  lineWeight="Normal"  userDefined="1"  quadId="-1"  gateResolution="256" >
               <gating:dimension>
                 <data-type:fcs-dimension data-type:name="FSC-A" />
               </gating:dimension>
               <gating:dimension>
                 <data-type:fcs-dimension data-type:name="SSC-A" />
               </gating:dimension>
               <gating:vertex>
                 <gating:coordinate data-type:value="2182402.0813008132" />
                 <gating:coordinate data-type:value="149796.5714285714" />
               </gating:vertex>
               <gating:vertex>
                 <gating:coordinate data-type:value="1705001.6260162601" />
                 <gating:coordinate data-type:value="898779.4285714285" />
               </gating:vertex>
               <gating:vertex>
                 <gating:coordinate data-type:value="1705001.6260162601" />
                 <gating:coordinate data-type:value="2022253.7142857143" />
               </gating:vertex>
               <gating:vertex>
                 <gating:coordinate data-type:value="2114202.0162601625" />
                 <gating:coordinate data-type:value="2846134.8571428573" />
               </gating:vertex>
               <gating:vertex>
                 <gating:coordinate data-type:value="3000802.861788618" />
                 <gating:coordinate data-type:value="3370422.8571428573" />
               </gating:vertex>
               <gating:vertex>
                 <gating:coordinate data-type:value="3819203.6422764226" />
                 <gating:coordinate data-type:value="3744914.285714286" />
               </gating:vertex>
               <gating:vertex>
                 <gating:coordinate data-type:value="4705804.4878048785" />
                 <gating:coordinate data-type:value="3969609.1428571427" />
               </gating:vertex>
               <gating:vertex>
                 <gating:coordinate data-type:value="5728805.463414635" />
                 <gating:coordinate data-type:value="4119405.714285714" />
               </gating:vertex>
               <gating:vertex>
                 <gating:coordinate data-type:value="6547206.243902439" />
                 <gating:coordinate data-type:value="4493897.142857143" />
               </gating:vertex>
               <gating:vertex>
                 <gating:coordinate data-type:value="7433807.089430895" />
                 <gating:coordinate data-type:value="4718592" />
               </gating:vertex>
               <gating:vertex>
                 <gating:coordinate data-type:value="8252207.869918699" />
                 <gating:coordinate data-type:value="5093083.428571428" />
               </gating:vertex>
               <gating:vertex>
                 <gating:coordinate data-type:value="9138808.715447154" />
                 <gating:coordinate data-type:value="5242880" />
               </gating:vertex>
               <gating:vertex>
                 <gating:coordinate data-type:value="10161809.69105691" />
                 <gating:coordinate data-type:value="5467574.857142857" />
               </gating:vertex>
               <gating:vertex>
                 <gating:coordinate data-type:value="10980210.471544715" />
                 <gating:coordinate data-type:value="5617371.428571428" />
               </gating:vertex>
               <gating:vertex>
                 <gating:coordinate data-type:value="11866811.31707317" />
                 <gating:coordinate data-type:value="5617371.428571428" />
               </gating:vertex>
               <gating:vertex>
                 <gating:coordinate data-type:value="12685212.097560976" />
                 <gating:coordinate data-type:value="5842066.285714285" />
               </gating:vertex>
               <gating:vertex>
                 <gating:coordinate data-type:value="13571812.943089431" />
                 <gating:coordinate data-type:value="5991862.857142857" />
               </gating:vertex>
               <gating:vertex>
                 <gating:coordinate data-type:value="14594813.918699186" />
                 <gating:coordinate data-type:value="5692269.714285715" />
               </gating:vertex>
               <gating:vertex>
                 <gating:coordinate data-type:value="15072214.373983739" />
                 <gating:coordinate data-type:value="4943286.857142857" />
               </gating:vertex>
               <gating:vertex>
                 <gating:coordinate data-type:value="15413214.699186992" />
                 <gating:coordinate data-type:value="4044507.4285714286" />
               </gating:vertex>
               <gating:vertex>
                 <gating:coordinate data-type:value="15617814.894308943" />
                 <gating:coordinate data-type:value="3070829.714285714" />
               </gating:vertex>
               <gating:vertex>
                 <gating:coordinate data-type:value="15004014.30894309" />
                 <gating:coordinate data-type:value="2022253.7142857143" />
               </gating:vertex>
               <gating:vertex>
                 <gating:coordinate data-type:value="14458413.788617887" />
                 <gating:coordinate data-type:value="1273270.857142857" />
               </gating:vertex>
               <gating:vertex>
                 <gating:coordinate data-type:value="13640013.008130081" />
                 <gating:coordinate data-type:value="1123474.2857142857" />
               </gating:vertex>
               <gating:vertex>
                 <gating:coordinate data-type:value="12753412.162601626" />
                 <gating:coordinate data-type:value="1123474.2857142857" />
               </gating:vertex>
               <gating:vertex>
                 <gating:coordinate data-type:value="11730411.18699187" />
                 <gating:coordinate data-type:value="898779.4285714285" />
               </gating:vertex>
               <gating:vertex>
                 <gating:coordinate data-type:value="10912010.406504065" />
                 <gating:coordinate data-type:value="748982.8571428572" />
               </gating:vertex>
               <gating:vertex>
                 <gating:coordinate data-type:value="10025409.56097561" />
                 <gating:coordinate data-type:value="748982.8571428572" />
               </gating:vertex>
               <gating:vertex>
                 <gating:coordinate data-type:value="9207008.780487806" />
                 <gating:coordinate data-type:value="374491.4285714286" />
               </gating:vertex>
               <gating:vertex>
                 <gating:coordinate data-type:value="8320407.934959349" />
                 <gating:coordinate data-type:value="149796.5714285714" />
               </gating:vertex>
               <gating:vertex>
                 <gating:coordinate data-type:value="7502007.154471545" />
                 <gating:coordinate data-type:value="-224694.8571428571" />
               </gating:vertex>
               <gating:vertex>
                 <gating:coordinate data-type:value="6615406.308943089" />
                 <gating:coordinate data-type:value="-599186.2857142857" />
               </gating:vertex>
               <gating:vertex>
                 <gating:coordinate data-type:value="5592405.333333333" />
                 <gating:coordinate data-type:value="-599186.2857142857" />
               </gating:vertex>
               <gating:vertex>
                 <gating:coordinate data-type:value="4569404.357723577" />
                 <gating:coordinate data-type:value="-599186.2857142857" />
               </gating:vertex>
               <gating:vertex>
                 <gating:coordinate data-type:value="3751003.5772357723" />
                 <gating:coordinate data-type:value="-449389.7142857143" />
               </gating:vertex>
               <gating:vertex>
                 <gating:coordinate data-type:value="2864402.7317073173" />
                 <gating:coordinate data-type:value="-74898.2857142857" />
               </gating:vertex>
               <gating:vertex>
                 <gating:coordinate data-type:value="2046001.9512195121" />
                 <gating:coordinate data-type:value="299593.1428571428" />
               </gating:vertex>
               <gating:vertex>
                 <gating:coordinate data-type:value="2046001.9512195121" />
                 <gating:coordinate data-type:value="299593.1428571428" />
               </gating:vertex>
             </gating:PolygonGate>
           </Gate>
           <Subpopulations>
             <Population name="Q1: FL1-A- , FL2-A+"  annotation=""  owningGroup="All Samples"  expanded="1"  sortPriority="10"  count="34" >
               <Graph smoothing="0"  backColor="#ffffff"  foreColor="#000000"  type="Pseudocolor"  fast="1"  rowCount="0" >
                 <Axis dimension="x"  name="Comp-FL1-A"  label=""  auto="auto" />
                 <Axis dimension="y"  name="Comp-FL2-A"  label=""  auto="auto" />
                 <GraphSettings level="5%"  smoothingHighResolution="1"  contourHighResolution="1"  histogramSmoothingCount="0"  graphResolution="256"  showOutliers="0"  drawLargeDots="0"  dotsToDraw="8000"  tint="le.chartfill.tinted.40"  lineWeight="le.lineweight.normal"  lineStyle="le.linestyle.solid" />
                 <GraphEnvironment showGrid="0"  showAxes="tnlTNL"  showGates="1"  showFreqOnPlots="1"  showGateNameOnPlots="1"  showMedians="0"  showUncomped="0"  addEventParam="0"  lastYAxisName="" >
                   <TextTraits font="SansSerif"  size="12"  name="Labels"  style="plain"  color="#000000"  background="#00ffffff"  just="left" />
                   <TextTraits font="SansSerif"  size="12"  name="LayoutGates"  style="plain"  color="#000000"  background="#00ffffff"  just="left" />
                   <TextTraits font="SansSerif"  size="10"  name="Numbers"  style="plain"  color="#000000"  background="#00ffffff"  just="left" />
                   <TextTraits font="SansSerif"  size="10"  name="Legend"  style="plain"  color="#000000"  background="#00ffffff"  just="left" />
                   <WindowPosition x="729"  y="466"  width="390"  height="520"  displayed="1"  panelState="---" />
                 </GraphEnvironment>
               </Graph>
               <Gate gating:id="ID453882220"  gating:parent_id="ID1204923255" >
                 <gating:RectangleGate eventsInside="1"  annoOffsetX="0"  annoOffsetY="0"  tint="#000000"  isTinted="0"  lineWeight="Normal"  userDefined="1"  percentX="0"  percentY="0" >
                   <gating:dimension gating:max="106973.84154239247" >
                    <data-type:fcs-dimension data-type:name="Comp-FL1-A" />
                   </gating:dimension>
                   <gating:dimension gating:min="3240.981570273088" >
                    <data-type:fcs-dimension data-type:name="Comp-FL2-A" />
                   </gating:dimension>
                 </gating:RectangleGate>
               </Gate>
             </Population>
             <Population name="Q2: FL1-A+ , FL2-A+"  annotation=""  owningGroup="All Samples"  expanded="1"  sortPriority="10"  count="149" >
               <Graph smoothing="0"  backColor="#ffffff"  foreColor="#000000"  type="Pseudocolor"  fast="1"  rowCount="0" >
                 <Axis dimension="x"  name="Comp-FL1-A"  label=""  auto="auto" />
                 <Axis dimension="y"  name="Comp-FL2-A"  label=""  auto="auto" />
                 <GraphSettings level="5%"  smoothingHighResolution="1"  contourHighResolution="1"  histogramSmoothingCount="0"  graphResolution="256"  showOutliers="0"  drawLargeDots="0"  dotsToDraw="8000"  tint="le.chartfill.tinted.40"  lineWeight="le.lineweight.normal"  lineStyle="le.linestyle.solid" />
                 <GraphEnvironment showGrid="0"  showAxes="tnlTNL"  showGates="1"  showFreqOnPlots="1"  showGateNameOnPlots="1"  showMedians="0"  showUncomped="0"  addEventParam="0"  lastYAxisName="" >
                   <TextTraits font="SansSerif"  size="12"  name="Labels"  style="plain"  color="#000000"  background="#00ffffff"  just="left" />
                   <TextTraits font="SansSerif"  size="12"  name="LayoutGates"  style="plain"  color="#000000"  background="#00ffffff"  just="left" />
                   <TextTraits font="SansSerif"  size="10"  name="Numbers"  style="plain"  color="#000000"  background="#00ffffff"  just="left" />
                   <TextTraits font="SansSerif"  size="10"  name="Legend"  style="plain"  color="#000000"  background="#00ffffff"  just="left" />
                   <WindowPosition x="729"  y="466"  width="390"  height="520"  displayed="1"  panelState="---" />
                 </GraphEnvironment>
               </Graph>
               <Gate gating:id="ID173319180"  gating:parent_id="ID1204923255" >
                 <gating:RectangleGate eventsInside="1"  annoOffsetX="0"  annoOffsetY="0"  tint="#000000"  isTinted="0"  lineWeight="Normal"  userDefined="1"  percentX="0"  percentY="0" >
                   <gating:dimension gating:min="106973.84154239247" >
                    <data-type:fcs-dimension data-type:name="Comp-FL1-A" />
                   </gating:dimension>
                   <gating:dimension gating:min="3240.981570273088" >
                    <data-type:fcs-dimension data-type:name="Comp-FL2-A" />
                   </gating:dimension>
                 </gating:RectangleGate>
               </Gate>
             </Population>
             <Population name="Q3: FL1-A+ , FL2-A-"  annotation=""  owningGroup="All Samples"  expanded="1"  sortPriority="10"  count="328" >
               <Graph smoothing="0"  backColor="#ffffff"  foreColor="#000000"  type="Pseudocolor"  fast="1"  rowCount="0" >
                 <Axis dimension="x"  name="Comp-FL1-A"  label=""  auto="auto" />
                 <Axis dimension="y"  name="Comp-FL2-A"  label=""  auto="auto" />
                 <GraphSettings level="5%"  smoothingHighResolution="1"  contourHighResolution="1"  histogramSmoothingCount="0"  graphResolution="256"  showOutliers="0"  drawLargeDots="0"  dotsToDraw="8000"  tint="le.chartfill.tinted.40"  lineWeight="le.lineweight.normal"  lineStyle="le.linestyle.solid" />
                 <GraphEnvironment showGrid="0"  showAxes="tnlTNL"  showGates="1"  showFreqOnPlots="1"  showGateNameOnPlots="1"  showMedians="0"  showUncomped="0"  addEventParam="0"  lastYAxisName="" >
                   <TextTraits font="SansSerif"  size="12"  name="Labels"  style="plain"  color="#000000"  background="#00ffffff"  just="left" />
                   <TextTraits font="SansSerif"  size="12"  name="LayoutGates"  style="plain"  color="#000000"  background="#00ffffff"  just="left" />
                   <TextTraits font="SansSerif"  size="10"  name="Numbers"  style="plain"  color="#000000"  background="#00ffffff"  just="left" />
                   <TextTraits font="SansSerif"  size="10"  name="Legend"  style="plain"  color="#000000"  background="#00ffffff"  just="left" />
                   <WindowPosition x="729"  y="466"  width="390"  height="520"  displayed="1"  panelState="---" />
                 </GraphEnvironment>
               </Graph>
               <Gate gating:id="ID125733468"  gating:parent_id="ID1204923255" >
                 <gating:RectangleGate eventsInside="1"  annoOffsetX="0"  annoOffsetY="0"  tint="#000000"  isTinted="0"  lineWeight="Normal"  userDefined="1"  percentX="0"  percentY="0" >
                   <gating:dimension gating:min="106973.84154239247" >
                    <data-type:fcs-dimension data-type:name="Comp-FL1-A" />
                   </gating:dimension>
                   <gating:dimension gating:max="3240.981570273088" >
                    <data-type:fcs-dimension data-type:name="Comp-FL2-A" />
                   </gating:dimension>
                 </gating:RectangleGate>
               </Gate>
             </Population>
             <Population name="Q4: FL1-A- , FL2-A-"  annotation=""  owningGroup="All Samples"  expanded="1"  sortPriority="10"  count="9732" >
               <Graph smoothing="0"  backColor="#ffffff"  foreColor="#000000"  type="Pseudocolor"  fast="1"  rowCount="0" >
                 <Axis dimension="x"  name="Comp-FL1-A"  label=""  auto="auto" />
                 <Axis dimension="y"  name="Comp-FL2-A"  label=""  auto="auto" />
                 <GraphSettings level="5%"  smoothingHighResolution="1"  contourHighResolution="1"  histogramSmoothingCount="0"  graphResolution="256"  showOutliers="0"  drawLargeDots="0"  dotsToDraw="8000"  tint="le.chartfill.tinted.40"  lineWeight="le.lineweight.normal"  lineStyle="le.linestyle.solid" />
                 <GraphEnvironment showGrid="0"  showAxes="tnlTNL"  showGates="1"  showFreqOnPlots="1"  showGateNameOnPlots="1"  showMedians="0"  showUncomped="0"  addEventParam="0"  lastYAxisName="" >
                   <TextTraits font="SansSerif"  size="12"  name="Labels"  style="plain"  color="#000000"  background="#00ffffff"  just="left" />
                   <TextTraits font="SansSerif"  size="12"  name="LayoutGates"  style="plain"  color="#000000"  background="#00ffffff"  just="left" />
                   <TextTraits font="SansSerif"  size="10"  name="Numbers"  style="plain"  color="#000000"  background="#00ffffff"  just="left" />
                   <TextTraits font="SansSerif"  size="10"  name="Legend"  style="plain"  color="#000000"  background="#00ffffff"  just="left" />
                   <WindowPosition x="729"  y="466"  width="390"  height="520"  displayed="1"  panelState="---" />
                 </GraphEnvironment>
               </Graph>
               <Gate gating:id="ID1657565432"  gating:parent_id="ID1204923255" >
                 <gating:RectangleGate eventsInside="1"  annoOffsetX="0"  annoOffsetY="0"  tint="#000000"  isTinted="0"  lineWeight="Normal"  userDefined="1"  percentX="0"  percentY="0" >
                   <gating:dimension gating:max="106973.84154239247" >
                    <data-type:fcs-dimension data-type:name="Comp-FL1-A" />
                   </gating:dimension>
                   <gating:dimension gating:max="3240.981570273088" >
                    <data-type:fcs-dimension data-type:name="Comp-FL2-A" />
                   </gating:dimension>
                 </gating:RectangleGate>
               </Gate>
             </Population>
           </Subpopulations>
         </Population>
       </Subpopulations>
       <Group name="All Samples"  live="1"  role="ws.group.dlog.test"  key=""  synchronized="0"  foreground="#000000"  fontStyle="bold" >
         <Criteria/>
         <SampleRefs>
           <SampleRef sampleID="2" />
           <SampleRef sampleID="1" />
           <SampleRef sampleID="3" />
           <SampleRef sampleID="4" />
         </SampleRefs>
         <Keywords/>
       </Group>
     </GroupNode>
     <GroupNode name="Compensation"  annotation=""  owningGroup="Compensation"  expanded="1"  sortPriority="10"  count="-1" >
       <Graph smoothing="0"  backColor="#ffffff"  foreColor="#000000"  type="Pseudocolor"  fast="1"  rowCount="0" >
         <Axis dimension="x"  name=""  label=""  auto="auto" />
         <Axis dimension="y"  name=""  label=""  auto="auto" />
         <GraphSettings level="5%"  smoothingHighResolution="1"  contourHighResolution="1"  histogramSmoothingCount="0"  graphResolution="256"  showOutliers="0"  drawLargeDots="0"  dotsToDraw="8000"  tint="le.chartfill.tinted.40"  lineWeight="le.lineweight.normal"  lineStyle="le.linestyle.solid" />
         <GraphEnvironment showGrid="0"  showAxes="tnlTNL"  showGates="1"  showFreqOnPlots="1"  showGateNameOnPlots="1"  showMedians="0"  showUncomped="0"  addEventParam="0"  lastYAxisName="" >
           <TextTraits font="SansSerif"  size="12"  name="Labels"  style="plain"  color="#000000"  background="#00ffffff"  just="left" />
           <TextTraits font="SansSerif"  size="12"  name="LayoutGates"  style="plain"  color="#000000"  background="#00ffffff"  just="left" />
           <TextTraits font="SansSerif"  size="10"  name="Numbers"  style="plain"  color="#000000"  background="#00ffffff"  just="left" />
           <TextTraits font="SansSerif"  size="10"  name="Legend"  style="plain"  color="#000000"  background="#00ffffff"  just="left" />
         </GraphEnvironment>
       </Graph>
       <Group name="Compensation"  live="1"  role="ws.group.dlog.compensation"  key=""  synchronized="0"  foreground="#ff00ff"  fontStyle="bold" >
         <Criteria>
           <Criterion connector="And"  keyword="$FIL"  function="Contains"  value="comp" />
           <Criterion connector="Or"  keyword="$FIL"  function="Contains"  value="unstained" />
         </Criteria>
         <Keywords/>
       </Group>
     </GroupNode>
   </Groups>
   <SampleList>
     <Sample>
       <DataSet uri="file:/D:/M/马文超/肿瘤医院project%205分-2%20M6A/Manuscript-M6A/Data/apoptosis/RAWDATA/PC9GR/MA.fcs"  sampleID="1" />
       <transforms:spilloverMatrix prefix="Comp-"  name="Acquisition-defined"  editable="0"  color="#c0c0c0"  version="FlowJo-10.0.7r2"  status="FINALIZED"  transforms:id="14eca605-4524-47f9-bc1c-64adcc4f7364"  suffix="" >
         <data-type:parameters>
           <data-type:parameter data-type:name="FL1-A" />
           <data-type:parameter data-type:name="FL2-A" />
           <data-type:parameter data-type:name="FL3-A" />
           <data-type:parameter data-type:name="FL4-A" />
           <data-type:parameter data-type:name="FL1-H" />
           <data-type:parameter data-type:name="FL2-H" />
           <data-type:parameter data-type:name="FL3-H" />
           <data-type:parameter data-type:name="FL4-H" />
         </data-type:parameters>
         <transforms:spillover data-type:parameter="FL1-A" >
           <transforms:coefficient data-type:parameter="FL1-A"  transforms:value="1" />
           <transforms:coefficient data-type:parameter="FL2-A"  transforms:value="0.1000000015" />
           <transforms:coefficient data-type:parameter="FL3-A"  transforms:value="0" />
           <transforms:coefficient data-type:parameter="FL4-A"  transforms:value="0" />
           <transforms:coefficient data-type:parameter="FL1-H"  transforms:value="0" />
           <transforms:coefficient data-type:parameter="FL2-H"  transforms:value="0" />
           <transforms:coefficient data-type:parameter="FL3-H"  transforms:value="0" />
           <transforms:coefficient data-type:parameter="FL4-H"  transforms:value="0" />
         </transforms:spillover>
         <transforms:spillover data-type:parameter="FL2-A" >
           <transforms:coefficient data-type:parameter="FL1-A"  transforms:value="0" />
           <transforms:coefficient data-type:parameter="FL2-A"  transforms:value="1" />
           <transforms:coefficient data-type:parameter="FL3-A"  transforms:value="0" />
           <transforms:coefficient data-type:parameter="FL4-A"  transforms:value="0" />
           <transforms:coefficient data-type:parameter="FL1-H"  transforms:value="0" />
           <transforms:coefficient data-type:parameter="FL2-H"  transforms:value="0" />
           <transforms:coefficient data-type:parameter="FL3-H"  transforms:value="0" />
           <transforms:coefficient data-type:parameter="FL4-H"  transforms:value="0" />
         </transforms:spillover>
         <transforms:spillover data-type:parameter="FL3-A" >
           <transforms:coefficient data-type:parameter="FL1-A"  transforms:value="0" />
           <transforms:coefficient data-type:parameter="FL2-A"  transforms:value="0" />
           <transforms:coefficient data-type:parameter="FL3-A"  transforms:value="1" />
           <transforms:coefficient data-type:parameter="FL4-A"  transforms:value="0" />
           <transforms:coefficient data-type:parameter="FL1-H"  transforms:value="0" />
           <transforms:coefficient data-type:parameter="FL2-H"  transforms:value="0" />
           <transforms:coefficient data-type:parameter="FL3-H"  transforms:value="0" />
           <transforms:coefficient data-type:parameter="FL4-H"  transforms:value="0" />
         </transforms:spillover>
         <transforms:spillover data-type:parameter="FL4-A" >
           <transforms:coefficient data-type:parameter="FL1-A"  transforms:value="0" />
           <transforms:coefficient data-type:parameter="FL2-A"  transforms:value="0" />
           <transforms:coefficient data-type:parameter="FL3-A"  transforms:value="0" />
           <transforms:coefficient data-type:parameter="FL4-A"  transforms:value="1" />
           <transforms:coefficient data-type:parameter="FL1-H"  transforms:value="0" />
           <transforms:coefficient data-type:parameter="FL2-H"  transforms:value="0" />
           <transforms:coefficient data-type:parameter="FL3-H"  transforms:value="0" />
           <transforms:coefficient data-type:parameter="FL4-H"  transforms:value="0" />
         </transforms:spillover>
         <transforms:spillover data-type:parameter="FL1-H" >
           <transforms:coefficient data-type:parameter="FL1-A"  transforms:value="0" />
           <transforms:coefficient data-type:parameter="FL2-A"  transforms:value="0" />
           <transforms:coefficient data-type:parameter="FL3-A"  transforms:value="0" />
           <transforms:coefficient data-type:parameter="FL4-A"  transforms:value="0" />
           <transforms:coefficient data-type:parameter="FL1-H"  transforms:value="1" />
           <transforms:coefficient data-type:parameter="FL2-H"  transforms:value="0.1000000015" />
           <transforms:coefficient data-type:parameter="FL3-H"  transforms:value="0" />
           <transforms:coefficient data-type:parameter="FL4-H"  transforms:value="0" />
         </transforms:spillover>
         <transforms:spillover data-type:parameter="FL2-H" >
           <transforms:coefficient data-type:parameter="FL1-A"  transforms:value="0" />
           <transforms:coefficient data-type:parameter="FL2-A"  transforms:value="0" />
           <transforms:coefficient data-type:parameter="FL3-A"  transforms:value="0" />
           <transforms:coefficient data-type:parameter="FL4-A"  transforms:value="0" />
           <transforms:coefficient data-type:parameter="FL1-H"  transforms:value="0" />
           <transforms:coefficient data-type:parameter="FL2-H"  transforms:value="1" />
           <transforms:coefficient data-type:parameter="FL3-H"  transforms:value="0" />
           <transforms:coefficient data-type:parameter="FL4-H"  transforms:value="0" />
         </transforms:spillover>
         <transforms:spillover data-type:parameter="FL3-H" >
           <transforms:coefficient data-type:parameter="FL1-A"  transforms:value="0" />
           <transforms:coefficient data-type:parameter="FL2-A"  transforms:value="0" />
           <transforms:coefficient data-type:parameter="FL3-A"  transforms:value="0" />
           <transforms:coefficient data-type:parameter="FL4-A"  transforms:value="0" />
           <transforms:coefficient data-type:parameter="FL1-H"  transforms:value="0" />
           <transforms:coefficient data-type:parameter="FL2-H"  transforms:value="0" />
           <transforms:coefficient data-type:parameter="FL3-H"  transforms:value="1" />
           <transforms:coefficient data-type:parameter="FL4-H"  transforms:value="0" />
         </transforms:spillover>
         <transforms:spillover data-type:parameter="FL4-H" >
           <transforms:coefficient data-type:parameter="FL1-A"  transforms:value="0" />
           <transforms:coefficient data-type:parameter="FL2-A"  transforms:value="0" />
           <transforms:coefficient data-type:parameter="FL3-A"  transforms:value="0" />
           <transforms:coefficient data-type:parameter="FL4-A"  transforms:value="0" />
           <transforms:coefficient data-type:parameter="FL1-H"  transforms:value="0" />
           <transforms:coefficient data-type:parameter="FL2-H"  transforms:value="0" />
           <transforms:coefficient data-type:parameter="FL3-H"  transforms:value="0" />
           <transforms:coefficient data-type:parameter="FL4-H"  transforms:value="1" />
         </transforms:spillover>
       </transforms:spilloverMatrix>
       <Transformations>
         <transforms:linear transforms:minRange="0"  transforms:maxRange="16777216"  gain="1" >
           <data-type:parameter data-type:name="FSC-A" />
         </transforms:linear>
         <transforms:linear transforms:minRange="0"  transforms:maxRange="16777216"  gain="1" >
           <data-type:parameter data-type:name="SSC-A" />
         </transforms:linear>
         <transforms:biex transforms:length="256"  transforms:maxRange="16777215.999999985"  transforms:neg="0"  transforms:width="-398.1071705535"  transforms:pos="6.2247198959" >
           <data-type:parameter data-type:name="FL1-A" />
         </transforms:biex>
         <transforms:biex transforms:length="256"  transforms:maxRange="16777215.999999985"  transforms:neg="0"  transforms:width="-158.4893192461"  transforms:pos="6.2247198959" >
           <data-type:parameter data-type:name="FL2-A" />
         </transforms:biex>
         <transforms:log transforms:offset="1"  transforms:decades="7.2247198959" >
           <data-type:parameter data-type:name="FL3-A" />
         </transforms:log>
         <transforms:log transforms:offset="1"  transforms:decades="7.2247198959" >
           <data-type:parameter data-type:name="FL4-A" />
         </transforms:log>
         <transforms:linear transforms:minRange="0"  transforms:maxRange="16777216"  gain="1" >
           <data-type:parameter data-type:name="FSC-H" />
         </transforms:linear>
         <transforms:linear transforms:minRange="0"  transforms:maxRange="16777216"  gain="1" >
           <data-type:parameter data-type:name="SSC-H" />
         </transforms:linear>
         <transforms:log transforms:offset="1"  transforms:decades="7.2247198959" >
           <data-type:parameter data-type:name="FL1-H" />
         </transforms:log>
         <transforms:log transforms:offset="1"  transforms:decades="7.2247198959" >
           <data-type:parameter data-type:name="FL2-H" />
         </transforms:log>
         <transforms:log transforms:offset="1"  transforms:decades="7.2247198959" >
           <data-type:parameter data-type:name="FL3-H" />
         </transforms:log>
         <transforms:log transforms:offset="1"  transforms:decades="7.2247198959" >
           <data-type:parameter data-type:name="FL4-H" />
         </transforms:log>
         <transforms:linear transforms:minRange="0"  transforms:maxRange="16777216"  gain="1" >
           <data-type:parameter data-type:name="Width" />
         </transforms:linear>
         <transforms:linear transforms:minRange="0"  transforms:maxRange="64"  gain="1" >
           <data-type:parameter data-type:name="Time" />
         </transforms:linear>
         <transforms:biex transforms:length="256"  transforms:maxRange="16777215.999999985"  transforms:neg="0"  transforms:width="-398.1071705535"  transforms:pos="6.2247198959" >
           <data-type:parameter data-type:name="Comp-FL1-A" />
         </transforms:biex>
         <transforms:biex transforms:length="256"  transforms:maxRange="16777215.999999985"  transforms:neg="0"  transforms:width="-158.4893192461"  transforms:pos="6.2247198959" >
           <data-type:parameter data-type:name="Comp-FL2-A" />
         </transforms:biex>
         <transforms:log transforms:offset="1"  transforms:decades="7.2247198959" >
           <data-type:parameter data-type:name="Comp-FL3-A" />
         </transforms:log>
         <transforms:log transforms:offset="1"  transforms:decades="7.2247198959" >
           <data-type:parameter data-type:name="Comp-FL4-A" />
         </transforms:log>
         <transforms:log transforms:offset="1"  transforms:decades="7.2247198959" >
           <data-type:parameter data-type:name="Comp-FL1-H" />
         </transforms:log>
         <transforms:log transforms:offset="1"  transforms:decades="7.2247198959" >
           <data-type:parameter data-type:name="Comp-FL2-H" />
         </transforms:log>
         <transforms:log transforms:offset="1"  transforms:decades="7.2247198959" >
           <data-type:parameter data-type:name="Comp-FL3-H" />
         </transforms:log>
         <transforms:log transforms:offset="1"  transforms:decades="7.2247198959" >
           <data-type:parameter data-type:name="Comp-FL4-H" />
         </transforms:log>
       </Transformations>
       <Keywords>
         <Keyword name="#SPACERS"  value="0000" />
         <Keyword name="$ENDANALYSIS"  value="0" />
         <Keyword name="$BEGINANALYSIS"  value="0" />
         <Keyword name="$ENDDATA"  value="634085" />
         <Keyword name="$BEGINDATA"  value="2461" />
         <Keyword name="$ENDSTEXT"  value="2460" />
         <Keyword name="$BEGINSTEXT"  value="58" />
         <Keyword name="$VOL"  value="6948" />
         <Keyword name="#ACQUISITIONTIMEMILLI"  value="32261" />
         <Keyword name="#ATIM"  value="32" />
         <Keyword name="$ETIM"  value="04:33:29:14" />
         <Keyword name="$BTIM"  value="04:32:56:91" />
         <Keyword name="$PROJ"  value="A05 LPZ" />
         <Keyword name="$TIMESTEP"  value="0.1" />
         <Keyword name="#CFLOWCAPTUREDDATE"  value="0000000000000" />
         <Keyword name="$SPILLOVER"  value="8,3,4,5,6,9,10,11,12,1.000,0.100,0.000,0.000,0.000,0.000,0.000,0.000,0.000,1.000,0.000,0.000,0.000,0.000,0.000,0.000,0.000,0.000,1.000,0.000,0.000,0.000,0.000,0.000,0.000,0.000,0.000,1.000,0.000,0.000,0.000,0.000,0.000,0.000,0.000,0.000,1.000,0.100,0.000,0.000,0.000,0.000,0.000,0.000,0.000,1.000,0.000,0.000,0.000,0.000,0.000,0.000,0.000,0.000,1.000,0.000,0.000,0.000,0.000,0.000,0.000,0.000,0.000,1.000" />
         <Keyword name="#LASERCONFIGURATION"  value="3 Blue 1 Red" />
         <Keyword name="#CFLOW4COLORCOMP"  value="0,0.0,0.0,0.0,10.0,0,0.0,0.0,0.0,0.0,0,0.0,0.0,0.0,0.0,0" />
         <Keyword name="$CYT"  value="BD Accuri C6" />
         <Keyword name="$TOT"  value="11279" />
         <Keyword name="#P14VirtualGain"  value="1.0" />
         <Keyword name="#P13VirtualGain"  value="1.0" />
         <Keyword name="#P12VirtualGain"  value="1.0" />
         <Keyword name="#P11VirtualGain"  value="1.0" />
         <Keyword name="#P10VirtualGain"  value="1.0" />
         <Keyword name="#P9VirtualGain"  value="1.0" />
         <Keyword name="#P8VirtualGain"  value="1.0" />
         <Keyword name="#P7VirtualGain"  value="1.0" />
         <Keyword name="#P6VirtualGain"  value="1.0" />
         <Keyword name="#P5VirtualGain"  value="1.0" />
         <Keyword name="#P4VirtualGain"  value="1.0" />
         <Keyword name="#P3VirtualGain"  value="1.0" />
         <Keyword name="#P2VirtualGain"  value="1.0" />
         <Keyword name="#P1VirtualGain"  value="1.0" />
         <Keyword name="$P14S"  value="Time" />
         <Keyword name="$P13S"  value="Width" />
         <Keyword name="$P12S"  value="FL4-H" />
         <Keyword name="$P11S"  value="FL3-H" />
         <Keyword name="$P10S"  value="FL2-H" />
         <Keyword name="$P9S"  value="FL1-H" />
         <Keyword name="$P8S"  value="SSC-H" />
         <Keyword name="$P7S"  value="FSC-H" />
         <Keyword name="$P6S"  value="FL4-A" />
         <Keyword name="$P5S"  value="FL3-A" />
         <Keyword name="$P4S"  value="FL2-A" />
         <Keyword name="$P3S"  value="FL1-A" />
         <Keyword name="$P2S"  value="SSC-A" />
         <Keyword name="$P1S"  value="FSC-A" />
         <Keyword name="#CFLOWDECADES14"  value="7.224719870049579" />
         <Keyword name="$P14E"  value="0,0" />
         <Keyword name="#CFLOWDECADES13"  value="7.224719870049579" />
         <Keyword name="$P13E"  value="0,0" />
         <Keyword name="#CFLOWDECADES12"  value="7.224719870049579" />
         <Keyword name="$P12E"  value="0,0" />
         <Keyword name="#CFLOWDECADES11"  value="7.224719870049579" />
         <Keyword name="$P11E"  value="0,0" />
         <Keyword name="#CFLOWDECADES10"  value="7.224719870049579" />
         <Keyword name="$P10E"  value="0,0" />
         <Keyword name="#CFLOWDECADES9"  value="7.224719870049579" />
         <Keyword name="$P9E"  value="0,0" />
         <Keyword name="#CFLOWDECADES8"  value="7.224719870049579" />
         <Keyword name="$P8E"  value="0,0" />
         <Keyword name="#CFLOWDECADES7"  value="7.224719870049579" />
         <Keyword name="$P7E"  value="0,0" />
         <Keyword name="#CFLOWDECADES6"  value="7.224719870049579" />
         <Keyword name="$P6E"  value="0,0" />
         <Keyword name="#CFLOWDECADES5"  value="7.224719870049579" />
         <Keyword name="$P5E"  value="0,0" />
         <Keyword name="#CFLOWDECADES4"  value="7.224719870049579" />
         <Keyword name="$P4E"  value="0,0" />
         <Keyword name="#CFLOWDECADES3"  value="7.224719870049579" />
         <Keyword name="$P3E"  value="0,0" />
         <Keyword name="#CFLOWDECADES2"  value="7.224719870049579" />
         <Keyword name="$P2E"  value="0,0" />
         <Keyword name="#CFLOWDECADES1"  value="7.224719870049579" />
         <Keyword name="$P1E"  value="0,0" />
         <Keyword name="$P14N"  value="Time" />
         <Keyword name="$P13N"  value="Width" />
         <Keyword name="$P12N"  value="FL4-H" />
         <Keyword name="$P11N"  value="FL3-H" />
         <Keyword name="$P10N"  value="FL2-H" />
         <Keyword name="$P9N"  value="FL1-H" />
         <Keyword name="$P8N"  value="SSC-H" />
         <Keyword name="$P7N"  value="FSC-H" />
         <Keyword name="$P6N"  value="FL4-A" />
         <Keyword name="$P5N"  value="FL3-A" />
         <Keyword name="$P4N"  value="FL2-A" />
         <Keyword name="$P3N"  value="FL1-A" />
         <Keyword name="$P2N"  value="SSC-A" />
         <Keyword name="$P1N"  value="FSC-A" />
         <Keyword name="$P14R"  value="64" />
         <Keyword name="$P13R"  value="16777216" />
         <Keyword name="$P12R"  value="16777216" />
         <Keyword name="$P11R"  value="16777216" />
         <Keyword name="$P10R"  value="16777216" />
         <Keyword name="$P9R"  value="16777216" />
         <Keyword name="$P8R"  value="16777216" />
         <Keyword name="$P7R"  value="16777216" />
         <Keyword name="$P6R"  value="16777216" />
         <Keyword name="$P5R"  value="16777216" />
         <Keyword name="$P4R"  value="16777216" />
         <Keyword name="$P3R"  value="16777216" />
         <Keyword name="$P2R"  value="16777216" />
         <Keyword name="$P1R"  value="16777216" />
         <Keyword name="$P14B"  value="32" />
         <Keyword name="$P13B"  value="32" />
         <Keyword name="$P12B"  value="32" />
         <Keyword name="$P11B"  value="32" />
         <Keyword name="$P10B"  value="32" />
         <Keyword name="$P9B"  value="32" />
         <Keyword name="$P8B"  value="32" />
         <Keyword name="$P7B"  value="32" />
         <Keyword name="$P6B"  value="32" />
         <Keyword name="$P5B"  value="32" />
         <Keyword name="$P4B"  value="32" />
         <Keyword name="$P3B"  value="32" />
         <Keyword name="$P2B"  value="32" />
         <Keyword name="$P1B"  value="32" />
         <Keyword name="$PAR"  value="14" />
         <Keyword name="$NEXTDATA"  value="0" />
         <Keyword name="$BYTEORD"  value="4,3,2,1" />
         <Keyword name="$MODE"  value="L" />
         <Keyword name="$DATATYPE"  value="I" />
         <Keyword name="#SAMPLE"  value="LPZ" />
         <Keyword name="$SMNO"  value="A5" />
         <Keyword name="$FIL"  value="A05 LPZ.fcs" />
         <Keyword name="FJ_FCS_VERSION"  value="3" />
         <Keyword name="$P15N"  value="Comp-FL1-A" />
         <Keyword name="$P15S"  value="FL1-A" />
         <Keyword name="$P15R"  value="16777216" />
         <Keyword name="$P16N"  value="Comp-FL2-A" />
         <Keyword name="$P16S"  value="FL2-A" />
         <Keyword name="$P16R"  value="16777216" />
         <Keyword name="$P17N"  value="Comp-FL3-A" />
         <Keyword name="$P17S"  value="FL3-A" />
         <Keyword name="$P17R"  value="16777216" />
         <Keyword name="$P18N"  value="Comp-FL4-A" />
         <Keyword name="$P18S"  value="FL4-A" />
         <Keyword name="$P18R"  value="16777216" />
         <Keyword name="$P19N"  value="Comp-FL1-H" />
         <Keyword name="$P19S"  value="FL1-H" />
         <Keyword name="$P19R"  value="16777216" />
         <Keyword name="$P20N"  value="Comp-FL2-H" />
         <Keyword name="$P20S"  value="FL2-H" />
         <Keyword name="$P20R"  value="16777216" />
         <Keyword name="$P21N"  value="Comp-FL3-H" />
         <Keyword name="$P21S"  value="FL3-H" />
         <Keyword name="$P21R"  value="16777216" />
         <Keyword name="$P22N"  value="Comp-FL4-H" />
         <Keyword name="$P22S"  value="FL4-H" />
         <Keyword name="$P22R"  value="16777216" />
         <Keyword name="$P14G"  value="1.0" />
       </Keywords>
       <SampleNode name="A05 LPZ.fcs"  annotation=""  owningGroup=""  expanded="1"  sortPriority="10"  count="11279"  sampleID="1" >
         <Graph smoothing="0"  backColor="#ffffff"  foreColor="#000000"  type="Pseudocolor"  fast="1"  rowCount="11279" >
           <Axis dimension="x"  name="FSC-A"  label=""  auto="auto" />
           <Axis dimension="y"  name="SSC-A"  label=""  auto="auto" />
           <GraphSettings level="5%"  smoothingHighResolution="1"  contourHighResolution="1"  histogramSmoothingCount="0"  graphResolution="256"  showOutliers="0"  drawLargeDots="0"  dotsToDraw="8000"  tint="le.chartfill.tinted.40"  lineWeight="le.lineweight.normal"  lineStyle="le.linestyle.solid" />
           <GraphEnvironment showGrid="0"  showAxes="tnlTNL"  showGates="1"  showFreqOnPlots="1"  showGateNameOnPlots="1"  showMedians="0"  showUncomped="0"  addEventParam="0"  lastYAxisName="" >
             <TextTraits font="SansSerif"  size="12"  name="Labels"  style="plain"  color="#000000"  background="#00ffffff"  just="left" />
             <TextTraits font="SansSerif"  size="12"  name="LayoutGates"  style="plain"  color="#000000"  background="#00ffffff"  just="left" />
             <TextTraits font="SansSerif"  size="10"  name="Numbers"  style="plain"  color="#000000"  background="#00ffffff"  just="left" />
             <TextTraits font="SansSerif"  size="10"  name="Legend"  style="plain"  color="#000000"  background="#00ffffff"  just="left" />
           </GraphEnvironment>
         </Graph>
         <Subpopulations>
           <Population name="GATE1"  annotation=""  owningGroup="All Samples"  expanded="1"  sortPriority="10"  count="10228" >
             <Graph smoothing="0"  backColor="#ffffff"  foreColor="#000000"  type="Pseudocolor"  fast="1"  rowCount="11279" >
               <Axis dimension="x"  name="FSC-A"  label=""  auto="auto" />
               <Axis dimension="y"  name="SSC-A"  label=""  auto="auto" />
               <GraphSettings level="5%"  smoothingHighResolution="1"  contourHighResolution="1"  histogramSmoothingCount="0"  graphResolution="256"  showOutliers="0"  drawLargeDots="0"  dotsToDraw="8000"  tint="le.chartfill.tinted.40"  lineWeight="le.lineweight.normal"  lineStyle="le.linestyle.solid" />
               <GraphEnvironment showGrid="0"  showAxes="tnlTNL"  showGates="1"  showFreqOnPlots="1"  showGateNameOnPlots="1"  showMedians="0"  showUncomped="0"  addEventParam="0"  lastYAxisName="" >
                 <TextTraits font="SansSerif"  size="12"  name="Labels"  style="plain"  color="#000000"  background="#00ffffff"  just="left" />
                 <TextTraits font="SansSerif"  size="12"  name="LayoutGates"  style="plain"  color="#000000"  background="#00ffffff"  just="left" />
                 <TextTraits font="SansSerif"  size="10"  name="Numbers"  style="plain"  color="#000000"  background="#00ffffff"  just="left" />
                 <TextTraits font="SansSerif"  size="10"  name="Legend"  style="plain"  color="#000000"  background="#00ffffff"  just="left" />
                 <WindowPosition x="729"  y="466"  width="390"  height="520"  displayed="1"  panelState="---" />
               </GraphEnvironment>
             </Graph>
             <Gate gating:id="ID367840545" >
               <gating:PolygonGate eventsInside="1"  annoOffsetX="0"  annoOffsetY="0"  tint="#000000"  isTinted="0"  lineWeight="Normal"  userDefined="1"  quadId="-1"  gateResolution="256" >
                 <gating:dimension>
                   <data-type:fcs-dimension data-type:name="FSC-A" />
                 </gating:dimension>
                 <gating:dimension>
                   <data-type:fcs-dimension data-type:name="SSC-A" />
                 </gating:dimension>
                 <gating:vertex>
                   <gating:coordinate data-type:value="2182402.0813008132" />
                   <gating:coordinate data-type:value="149796.5714285714" />
                 </gating:vertex>
                 <gating:vertex>
                   <gating:coordinate data-type:value="1705001.6260162601" />
                   <gating:coordinate data-type:value="898779.4285714285" />
                 </gating:vertex>
                 <gating:vertex>
                   <gating:coordinate data-type:value="1705001.6260162601" />
                   <gating:coordinate data-type:value="2022253.7142857143" />
                 </gating:vertex>
                 <gating:vertex>
                   <gating:coordinate data-type:value="2114202.0162601625" />
                   <gating:coordinate data-type:value="2846134.8571428573" />
                 </gating:vertex>
                 <gating:vertex>
                   <gating:coordinate data-type:value="3000802.861788618" />
                   <gating:coordinate data-type:value="3370422.8571428573" />
                 </gating:vertex>
                 <gating:vertex>
                   <gating:coordinate data-type:value="3819203.6422764226" />
                   <gating:coordinate data-type:value="3744914.285714286" />
                 </gating:vertex>
                 <gating:vertex>
                   <gating:coordinate data-type:value="4705804.4878048785" />
                   <gating:coordinate data-type:value="3969609.1428571427" />
                 </gating:vertex>
                 <gating:vertex>
                   <gating:coordinate data-type:value="5728805.463414635" />
                   <gating:coordinate data-type:value="4119405.714285714" />
                 </gating:vertex>
                 <gating:vertex>
                   <gating:coordinate data-type:value="6547206.243902439" />
                   <gating:coordinate data-type:value="4493897.142857143" />
                 </gating:vertex>
                 <gating:vertex>
                   <gating:coordinate data-type:value="7433807.089430895" />
                   <gating:coordinate data-type:value="4718592" />
                 </gating:vertex>
                 <gating:vertex>
                   <gating:coordinate data-type:value="8252207.869918699" />
                   <gating:coordinate data-type:value="5093083.428571428" />
                 </gating:vertex>
                 <gating:vertex>
                   <gating:coordinate data-type:value="9138808.715447154" />
                   <gating:coordinate data-type:value="5242880" />
                 </gating:vertex>
                 <gating:vertex>
                   <gating:coordinate data-type:value="10161809.69105691" />
                   <gating:coordinate data-type:value="5467574.857142857" />
                 </gating:vertex>
                 <gating:vertex>
                   <gating:coordinate data-type:value="10980210.471544715" />
                   <gating:coordinate data-type:value="5617371.428571428" />
                 </gating:vertex>
                 <gating:vertex>
                   <gating:coordinate data-type:value="11866811.31707317" />
                   <gating:coordinate data-type:value="5617371.428571428" />
                 </gating:vertex>
                 <gating:vertex>
                   <gating:coordinate data-type:value="12685212.097560976" />
                   <gating:coordinate data-type:value="5842066.285714285" />
                 </gating:vertex>
                 <gating:vertex>
                   <gating:coordinate data-type:value="13571812.943089431" />
                   <gating:coordinate data-type:value="5991862.857142857" />
                 </gating:vertex>
                 <gating:vertex>
                   <gating:coordinate data-type:value="14594813.918699186" />
                   <gating:coordinate data-type:value="5692269.714285715" />
                 </gating:vertex>
                 <gating:vertex>
                   <gating:coordinate data-type:value="15072214.373983739" />
                   <gating:coordinate data-type:value="4943286.857142857" />
                 </gating:vertex>
                 <gating:vertex>
                   <gating:coordinate data-type:value="15413214.699186992" />
                   <gating:coordinate data-type:value="4044507.4285714286" />
                 </gating:vertex>
                 <gating:vertex>
                   <gating:coordinate data-type:value="15617814.894308943" />
                   <gating:coordinate data-type:value="3070829.714285714" />
                 </gating:vertex>
                 <gating:vertex>
                   <gating:coordinate data-type:value="15004014.30894309" />
                   <gating:coordinate data-type:value="2022253.7142857143" />
                 </gating:vertex>
                 <gating:vertex>
                   <gating:coordinate data-type:value="14458413.788617887" />
                   <gating:coordinate data-type:value="1273270.857142857" />
                 </gating:vertex>
                 <gating:vertex>
                   <gating:coordinate data-type:value="13640013.008130081" />
                   <gating:coordinate data-type:value="1123474.2857142857" />
                 </gating:vertex>
                 <gating:vertex>
                   <gating:coordinate data-type:value="12753412.162601626" />
                   <gating:coordinate data-type:value="1123474.2857142857" />
                 </gating:vertex>
                 <gating:vertex>
                   <gating:coordinate data-type:value="11730411.18699187" />
                   <gating:coordinate data-type:value="898779.4285714285" />
                 </gating:vertex>
                 <gating:vertex>
                   <gating:coordinate data-type:value="10912010.406504065" />
                   <gating:coordinate data-type:value="748982.8571428572" />
                 </gating:vertex>
                 <gating:vertex>
                   <gating:coordinate data-type:value="10025409.56097561" />
                   <gating:coordinate data-type:value="748982.8571428572" />
                 </gating:vertex>
                 <gating:vertex>
                   <gating:coordinate data-type:value="9207008.780487806" />
                   <gating:coordinate data-type:value="374491.4285714286" />
                 </gating:vertex>
                 <gating:vertex>
                   <gating:coordinate data-type:value="8320407.934959349" />
                   <gating:coordinate data-type:value="149796.5714285714" />
                 </gating:vertex>
                 <gating:vertex>
                   <gating:coordinate data-type:value="7502007.154471545" />
                   <gating:coordinate data-type:value="-224694.8571428571" />
                 </gating:vertex>
                 <gating:vertex>
                   <gating:coordinate data-type:value="6615406.308943089" />
                   <gating:coordinate data-type:value="-599186.2857142857" />
                 </gating:vertex>
                 <gating:vertex>
                   <gating:coordinate data-type:value="5592405.333333333" />
                   <gating:coordinate data-type:value="-599186.2857142857" />
                 </gating:vertex>
                 <gating:vertex>
                   <gating:coordinate data-type:value="4569404.357723577" />
                   <gating:coordinate data-type:value="-599186.2857142857" />
                 </gating:vertex>
                 <gating:vertex>
                   <gating:coordinate data-type:value="3751003.5772357723" />
                   <gating:coordinate data-type:value="-449389.7142857143" />
                 </gating:vertex>
                 <gating:vertex>
                   <gating:coordinate data-type:value="2864402.7317073173" />
                   <gating:coordinate data-type:value="-74898.2857142857" />
                 </gating:vertex>
                 <gating:vertex>
                   <gating:coordinate data-type:value="2046001.9512195121" />
                   <gating:coordinate data-type:value="299593.1428571428" />
                 </gating:vertex>
                 <gating:vertex>
                   <gating:coordinate data-type:value="2046001.9512195121" />
                   <gating:coordinate data-type:value="299593.1428571428" />
                 </gating:vertex>
               </gating:PolygonGate>
             </Gate>
             <Subpopulations>
               <Population name="Q1: FL1-A- , FL2-A+"  annotation=""  owningGroup=""  expanded="1"  sortPriority="10"  count="385" >
                 <Graph smoothing="0"  backColor="#ffffff"  foreColor="#000000"  type="Pseudocolor"  fast="1"  rowCount="11279" >
                   <Axis dimension="x"  name="Comp-FL1-A"  label=""  auto="auto" />
                   <Axis dimension="y"  name="Comp-FL2-A"  label=""  auto="auto" />
                   <GraphSettings level="5%"  smoothingHighResolution="1"  contourHighResolution="1"  histogramSmoothingCount="0"  graphResolution="256"  showOutliers="0"  drawLargeDots="0"  dotsToDraw="8000"  tint="le.chartfill.tinted.40"  lineWeight="le.lineweight.normal"  lineStyle="le.linestyle.solid" />
                   <GraphEnvironment showGrid="0"  showAxes="tnlTNL"  showGates="1"  showFreqOnPlots="1"  showGateNameOnPlots="1"  showMedians="0"  showUncomped="0"  addEventParam="0"  lastYAxisName="" >
                    <TextTraits font="SansSerif"  size="12"  name="Labels"  style="plain"  color="#000000"  background="#00ffffff"  just="left" />
                    <TextTraits font="SansSerif"  size="12"  name="LayoutGates"  style="plain"  color="#000000"  background="#00ffffff"  just="left" />
                    <TextTraits font="SansSerif"  size="10"  name="Numbers"  style="plain"  color="#000000"  background="#00ffffff"  just="left" />
                    <TextTraits font="SansSerif"  size="10"  name="Legend"  style="plain"  color="#000000"  background="#00ffffff"  just="left" />
                    <WindowPosition x="729"  y="466"  width="390"  height="520"  displayed="1"  panelState="---" />
                   </GraphEnvironment>
                 </Graph>
                 <Gate gating:id="ID630080870"  gating:parent_id="ID367840545" >
                   <gating:RectangleGate eventsInside="1"  annoOffsetX="0"  annoOffsetY="0"  tint="#000000"  isTinted="0"  lineWeight="Normal"  userDefined="1"  percentX="0"  percentY="0" >
                    <gating:dimension gating:max="106973.84154239247" >
                    <data-type:fcs-dimension data-type:name="Comp-FL1-A" />
                    </gating:dimension>
                    <gating:dimension gating:min="3240.981570273088" >
                    <data-type:fcs-dimension data-type:name="Comp-FL2-A" />
                    </gating:dimension>
                   </gating:RectangleGate>
                 </Gate>
               </Population>
               <Population name="Q2: FL1-A+ , FL2-A+"  annotation=""  owningGroup=""  expanded="1"  sortPriority="10"  count="383" >
                 <Graph smoothing="0"  backColor="#ffffff"  foreColor="#000000"  type="Pseudocolor"  fast="1"  rowCount="11279" >
                   <Axis dimension="x"  name="Comp-FL1-A"  label=""  auto="auto" />
                   <Axis dimension="y"  name="Comp-FL2-A"  label=""  auto="auto" />
                   <GraphSettings level="5%"  smoothingHighResolution="1"  contourHighResolution="1"  histogramSmoothingCount="0"  graphResolution="256"  showOutliers="0"  drawLargeDots="0"  dotsToDraw="8000"  tint="le.chartfill.tinted.40"  lineWeight="le.lineweight.normal"  lineStyle="le.linestyle.solid" />
                   <GraphEnvironment showGrid="0"  showAxes="tnlTNL"  showGates="1"  showFreqOnPlots="1"  showGateNameOnPlots="1"  showMedians="0"  showUncomped="0"  addEventParam="0"  lastYAxisName="" >
                    <TextTraits font="SansSerif"  size="12"  name="Labels"  style="plain"  color="#000000"  background="#00ffffff"  just="left" />
                    <TextTraits font="SansSerif"  size="12"  name="LayoutGates"  style="plain"  color="#000000"  background="#00ffffff"  just="left" />
                    <TextTraits font="SansSerif"  size="10"  name="Numbers"  style="plain"  color="#000000"  background="#00ffffff"  just="left" />
                    <TextTraits font="SansSerif"  size="10"  name="Legend"  style="plain"  color="#000000"  background="#00ffffff"  just="left" />
                    <WindowPosition x="729"  y="466"  width="390"  height="520"  displayed="1"  panelState="---" />
                   </GraphEnvironment>
                 </Graph>
                 <Gate gating:id="ID527318733"  gating:parent_id="ID367840545" >
                   <gating:RectangleGate eventsInside="1"  annoOffsetX="0"  annoOffsetY="0"  tint="#000000"  isTinted="0"  lineWeight="Normal"  userDefined="1"  percentX="0"  percentY="0" >
                    <gating:dimension gating:min="106973.84154239247" >
                    <data-type:fcs-dimension data-type:name="Comp-FL1-A" />
                    </gating:dimension>
                    <gating:dimension gating:min="3240.981570273088" >
                    <data-type:fcs-dimension data-type:name="Comp-FL2-A" />
                    </gating:dimension>
                   </gating:RectangleGate>
                 </Gate>
               </Population>
               <Population name="Q3: FL1-A+ , FL2-A-"  annotation=""  owningGroup=""  expanded="1"  sortPriority="10"  count="93" >
                 <Graph smoothing="0"  backColor="#ffffff"  foreColor="#000000"  type="Pseudocolor"  fast="1"  rowCount="11279" >
                   <Axis dimension="x"  name="Comp-FL1-A"  label=""  auto="auto" />
                   <Axis dimension="y"  name="Comp-FL2-A"  label=""  auto="auto" />
                   <GraphSettings level="5%"  smoothingHighResolution="1"  contourHighResolution="1"  histogramSmoothingCount="0"  graphResolution="256"  showOutliers="0"  drawLargeDots="0"  dotsToDraw="8000"  tint="le.chartfill.tinted.40"  lineWeight="le.lineweight.normal"  lineStyle="le.linestyle.solid" />
                   <GraphEnvironment showGrid="0"  showAxes="tnlTNL"  showGates="1"  showFreqOnPlots="1"  showGateNameOnPlots="1"  showMedians="0"  showUncomped="0"  addEventParam="0"  lastYAxisName="" >
                    <TextTraits font="SansSerif"  size="12"  name="Labels"  style="plain"  color="#000000"  background="#00ffffff"  just="left" />
                    <TextTraits font="SansSerif"  size="12"  name="LayoutGates"  style="plain"  color="#000000"  background="#00ffffff"  just="left" />
                    <TextTraits font="SansSerif"  size="10"  name="Numbers"  style="plain"  color="#000000"  background="#00ffffff"  just="left" />
                    <TextTraits font="SansSerif"  size="10"  name="Legend"  style="plain"  color="#000000"  background="#00ffffff"  just="left" />
                    <WindowPosition x="729"  y="466"  width="390"  height="520"  displayed="1"  panelState="---" />
                   </GraphEnvironment>
                 </Graph>
                 <Gate gating:id="ID2128418009"  gating:parent_id="ID367840545" >
                   <gating:RectangleGate eventsInside="1"  annoOffsetX="0"  annoOffsetY="0"  tint="#000000"  isTinted="0"  lineWeight="Normal"  userDefined="1"  percentX="0"  percentY="0" >
                    <gating:dimension gating:min="106973.84154239247" >
                    <data-type:fcs-dimension data-type:name="Comp-FL1-A" />
                    </gating:dimension>
                    <gating:dimension gating:max="3240.981570273088" >
                    <data-type:fcs-dimension data-type:name="Comp-FL2-A" />
                    </gating:dimension>
                   </gating:RectangleGate>
                 </Gate>
               </Population>
               <Population name="Q4: FL1-A- , FL2-A-"  annotation=""  owningGroup=""  expanded="1"  sortPriority="10"  count="9367" >
                 <Graph smoothing="0"  backColor="#ffffff"  foreColor="#000000"  type="Pseudocolor"  fast="1"  rowCount="11279" >
                   <Axis dimension="x"  name="Comp-FL1-A"  label=""  auto="auto" />
                   <Axis dimension="y"  name="Comp-FL2-A"  label=""  auto="auto" />
                   <GraphSettings level="5%"  smoothingHighResolution="1"  contourHighResolution="1"  histogramSmoothingCount="0"  graphResolution="256"  showOutliers="0"  drawLargeDots="0"  dotsToDraw="8000"  tint="le.chartfill.tinted.40"  lineWeight="le.lineweight.normal"  lineStyle="le.linestyle.solid" />
                   <GraphEnvironment showGrid="0"  showAxes="tnlTNL"  showGates="1"  showFreqOnPlots="1"  showGateNameOnPlots="1"  showMedians="0"  showUncomped="0"  addEventParam="0"  lastYAxisName="" >
                    <TextTraits font="SansSerif"  size="12"  name="Labels"  style="plain"  color="#000000"  background="#00ffffff"  just="left" />
                    <TextTraits font="SansSerif"  size="12"  name="LayoutGates"  style="plain"  color="#000000"  background="#00ffffff"  just="left" />
                    <TextTraits font="SansSerif"  size="10"  name="Numbers"  style="plain"  color="#000000"  background="#00ffffff"  just="left" />
                    <TextTraits font="SansSerif"  size="10"  name="Legend"  style="plain"  color="#000000"  background="#00ffffff"  just="left" />
                    <WindowPosition x="729"  y="466"  width="390"  height="520"  displayed="1"  panelState="---" />
                   </GraphEnvironment>
                 </Graph>
                 <Gate gating:id="ID1686369184"  gating:parent_id="ID367840545" >
                   <gating:RectangleGate eventsInside="1"  annoOffsetX="0"  annoOffsetY="0"  tint="#000000"  isTinted="0"  lineWeight="Normal"  userDefined="1"  percentX="0"  percentY="0" >
                    <gating:dimension gating:max="106973.84154239247" >
                    <data-type:fcs-dimension data-type:name="Comp-FL1-A" />
                    </gating:dimension>
                    <gating:dimension gating:max="3240.981570273088" >
                    <data-type:fcs-dimension data-type:name="Comp-FL2-A" />
                    </gating:dimension>
                   </gating:RectangleGate>
                 </Gate>
               </Population>
             </Subpopulations>
           </Population>
         </Subpopulations>
       </SampleNode>
     </Sample>
     <Sample>
       <DataSet uri="file:/D:/M/马文超/肿瘤医院project%205分-2%20M6A/Manuscript-M6A/Data/apoptosis/RAWDATA/PC9GR/GE.fcs"  sampleID="3" />
       <transforms:spilloverMatrix prefix="Comp-"  name="Acquisition-defined"  editable="0"  color="#c0c0c0"  version="FlowJo-10.0.7r2"  status="FINALIZED"  transforms:id="14eca605-4524-47f9-bc1c-64adcc4f7364"  suffix="" >
         <data-type:parameters>
           <data-type:parameter data-type:name="FL1-A" />
           <data-type:parameter data-type:name="FL2-A" />
           <data-type:parameter data-type:name="FL3-A" />
           <data-type:parameter data-type:name="FL4-A" />
           <data-type:parameter data-type:name="FL1-H" />
           <data-type:parameter data-type:name="FL2-H" />
           <data-type:parameter data-type:name="FL3-H" />
           <data-type:parameter data-type:name="FL4-H" />
         </data-type:parameters>
         <transforms:spillover data-type:parameter="FL1-A" >
           <transforms:coefficient data-type:parameter="FL1-A"  transforms:value="1" />
           <transforms:coefficient data-type:parameter="FL2-A"  transforms:value="0.1000000015" />
           <transforms:coefficient data-type:parameter="FL3-A"  transforms:value="0" />
           <transforms:coefficient data-type:parameter="FL4-A"  transforms:value="0" />
           <transforms:coefficient data-type:parameter="FL1-H"  transforms:value="0" />
           <transforms:coefficient data-type:parameter="FL2-H"  transforms:value="0" />
           <transforms:coefficient data-type:parameter="FL3-H"  transforms:value="0" />
           <transforms:coefficient data-type:parameter="FL4-H"  transforms:value="0" />
         </transforms:spillover>
         <transforms:spillover data-type:parameter="FL2-A" >
           <transforms:coefficient data-type:parameter="FL1-A"  transforms:value="0" />
           <transforms:coefficient data-type:parameter="FL2-A"  transforms:value="1" />
           <transforms:coefficient data-type:parameter="FL3-A"  transforms:value="0" />
           <transforms:coefficient data-type:parameter="FL4-A"  transforms:value="0" />
           <transforms:coefficient data-type:parameter="FL1-H"  transforms:value="0" />
           <transforms:coefficient data-type:parameter="FL2-H"  transforms:value="0" />
           <transforms:coefficient data-type:parameter="FL3-H"  transforms:value="0" />
           <transforms:coefficient data-type:parameter="FL4-H"  transforms:value="0" />
         </transforms:spillover>
         <transforms:spillover data-type:parameter="FL3-A" >
           <transforms:coefficient data-type:parameter="FL1-A"  transforms:value="0" />
           <transforms:coefficient data-type:parameter="FL2-A"  transforms:value="0" />
           <transforms:coefficient data-type:parameter="FL3-A"  transforms:value="1" />
           <transforms:coefficient data-type:parameter="FL4-A"  transforms:value="0" />
           <transforms:coefficient data-type:parameter="FL1-H"  transforms:value="0" />
           <transforms:coefficient data-type:parameter="FL2-H"  transforms:value="0" />
           <transforms:coefficient data-type:parameter="FL3-H"  transforms:value="0" />
           <transforms:coefficient data-type:parameter="FL4-H"  transforms:value="0" />
         </transforms:spillover>
         <transforms:spillover data-type:parameter="FL4-A" >
           <transforms:coefficient data-type:parameter="FL1-A"  transforms:value="0" />
           <transforms:coefficient data-type:parameter="FL2-A"  transforms:value="0" />
           <transforms:coefficient data-type:parameter="FL3-A"  transforms:value="0" />
           <transforms:coefficient data-type:parameter="FL4-A"  transforms:value="1" />
           <transforms:coefficient data-type:parameter="FL1-H"  transforms:value="0" />
           <transforms:coefficient data-type:parameter="FL2-H"  transforms:value="0" />
           <transforms:coefficient data-type:parameter="FL3-H"  transforms:value="0" />
           <transforms:coefficient data-type:parameter="FL4-H"  transforms:value="0" />
         </transforms:spillover>
         <transforms:spillover data-type:parameter="FL1-H" >
           <transforms:coefficient data-type:parameter="FL1-A"  transforms:value="0" />
           <transforms:coefficient data-type:parameter="FL2-A"  transforms:value="0" />
           <transforms:coefficient data-type:parameter="FL3-A"  transforms:value="0" />
           <transforms:coefficient data-type:parameter="FL4-A"  transforms:value="0" />
           <transforms:coefficient data-type:parameter="FL1-H"  transforms:value="1" />
           <transforms:coefficient data-type:parameter="FL2-H"  transforms:value="0.1000000015" />
           <transforms:coefficient data-type:parameter="FL3-H"  transforms:value="0" />
           <transforms:coefficient data-type:parameter="FL4-H"  transforms:value="0" />
         </transforms:spillover>
         <transforms:spillover data-type:parameter="FL2-H" >
           <transforms:coefficient data-type:parameter="FL1-A"  transforms:value="0" />
           <transforms:coefficient data-type:parameter="FL2-A"  transforms:value="0" />
           <transforms:coefficient data-type:parameter="FL3-A"  transforms:value="0" />
           <transforms:coefficient data-type:parameter="FL4-A"  transforms:value="0" />
           <transforms:coefficient data-type:parameter="FL1-H"  transforms:value="0" />
           <transforms:coefficient data-type:parameter="FL2-H"  transforms:value="1" />
           <transforms:coefficient data-type:parameter="FL3-H"  transforms:value="0" />
           <transforms:coefficient data-type:parameter="FL4-H"  transforms:value="0" />
         </transforms:spillover>
         <transforms:spillover data-type:parameter="FL3-H" >
           <transforms:coefficient data-type:parameter="FL1-A"  transforms:value="0" />
           <transforms:coefficient data-type:parameter="FL2-A"  transforms:value="0" />
           <transforms:coefficient data-type:parameter="FL3-A"  transforms:value="0" />
           <transforms:coefficient data-type:parameter="FL4-A"  transforms:value="0" />
           <transforms:coefficient data-type:parameter="FL1-H"  transforms:value="0" />
           <transforms:coefficient data-type:parameter="FL2-H"  transforms:value="0" />
           <transforms:coefficient data-type:parameter="FL3-H"  transforms:value="1" />
           <transforms:coefficient data-type:parameter="FL4-H"  transforms:value="0" />
         </transforms:spillover>
         <transforms:spillover data-type:parameter="FL4-H" >
           <transforms:coefficient data-type:parameter="FL1-A"  transforms:value="0" />
           <transforms:coefficient data-type:parameter="FL2-A"  transforms:value="0" />
           <transforms:coefficient data-type:parameter="FL3-A"  transforms:value="0" />
           <transforms:coefficient data-type:parameter="FL4-A"  transforms:value="0" />
           <transforms:coefficient data-type:parameter="FL1-H"  transforms:value="0" />
           <transforms:coefficient data-type:parameter="FL2-H"  transforms:value="0" />
           <transforms:coefficient data-type:parameter="FL3-H"  transforms:value="0" />
           <transforms:coefficient data-type:parameter="FL4-H"  transforms:value="1" />
         </transforms:spillover>
       </transforms:spilloverMatrix>
       <Transformations>
         <transforms:linear transforms:minRange="0"  transforms:maxRange="16777216"  gain="1" >
           <data-type:parameter data-type:name="FSC-A" />
         </transforms:linear>
         <transforms:linear transforms:minRange="0"  transforms:maxRange="16777216"  gain="1" >
           <data-type:parameter data-type:name="SSC-A" />
         </transforms:linear>
         <transforms:biex transforms:length="256"  transforms:maxRange="16777215.999999985"  transforms:neg="0"  transforms:width="-398.1071705535"  transforms:pos="6.2247198959" >
           <data-type:parameter data-type:name="FL1-A" />
         </transforms:biex>
         <transforms:biex transforms:length="256"  transforms:maxRange="16777215.999999985"  transforms:neg="0"  transforms:width="-158.4893192461"  transforms:pos="6.2247198959" >
           <data-type:parameter data-type:name="FL2-A" />
         </transforms:biex>
         <transforms:log transforms:offset="1"  transforms:decades="7.2247198959" >
           <data-type:parameter data-type:name="FL3-A" />
         </transforms:log>
         <transforms:log transforms:offset="1"  transforms:decades="7.2247198959" >
           <data-type:parameter data-type:name="FL4-A" />
         </transforms:log>
         <transforms:linear transforms:minRange="0"  transforms:maxRange="16777216"  gain="1" >
           <data-type:parameter data-type:name="FSC-H" />
         </transforms:linear>
         <transforms:linear transforms:minRange="0"  transforms:maxRange="16777216"  gain="1" >
           <data-type:parameter data-type:name="SSC-H" />
         </transforms:linear>
         <transforms:log transforms:offset="1"  transforms:decades="7.2247198959" >
           <data-type:parameter data-type:name="FL1-H" />
         </transforms:log>
         <transforms:log transforms:offset="1"  transforms:decades="7.2247198959" >
           <data-type:parameter data-type:name="FL2-H" />
         </transforms:log>
         <transforms:log transforms:offset="1"  transforms:decades="7.2247198959" >
           <data-type:parameter data-type:name="FL3-H" />
         </transforms:log>
         <transforms:log transforms:offset="1"  transforms:decades="7.2247198959" >
           <data-type:parameter data-type:name="FL4-H" />
         </transforms:log>
         <transforms:linear transforms:minRange="0"  transforms:maxRange="16777216"  gain="1" >
           <data-type:parameter data-type:name="Width" />
         </transforms:linear>
         <transforms:linear transforms:minRange="0"  transforms:maxRange="64"  gain="1" >
           <data-type:parameter data-type:name="Time" />
         </transforms:linear>
         <transforms:biex transforms:length="256"  transforms:maxRange="16777215.999999985"  transforms:neg="0"  transforms:width="-398.1071705535"  transforms:pos="6.2247198959" >
           <data-type:parameter data-type:name="Comp-FL1-A" />
         </transforms:biex>
         <transforms:biex transforms:length="256"  transforms:maxRange="16777215.999999985"  transforms:neg="0"  transforms:width="-158.4893192461"  transforms:pos="6.2247198959" >
           <data-type:parameter data-type:name="Comp-FL2-A" />
         </transforms:biex>
         <transforms:log transforms:offset="1"  transforms:decades="7.2247198959" >
           <data-type:parameter data-type:name="Comp-FL3-A" />
         </transforms:log>
         <transforms:log transforms:offset="1"  transforms:decades="7.2247198959" >
           <data-type:parameter data-type:name="Comp-FL4-A" />
         </transforms:log>
         <transforms:log transforms:offset="1"  transforms:decades="7.2247198959" >
           <data-type:parameter data-type:name="Comp-FL1-H" />
         </transforms:log>
         <transforms:log transforms:offset="1"  transforms:decades="7.2247198959" >
           <data-type:parameter data-type:name="Comp-FL2-H" />
         </transforms:log>
         <transforms:log transforms:offset="1"  transforms:decades="7.2247198959" >
           <data-type:parameter data-type:name="Comp-FL3-H" />
         </transforms:log>
         <transforms:log transforms:offset="1"  transforms:decades="7.2247198959" >
           <data-type:parameter data-type:name="Comp-FL4-H" />
         </transforms:log>
       </Transformations>
       <Keywords>
         <Keyword name="#SPACERS"  value="0000" />
         <Keyword name="$ENDANALYSIS"  value="0" />
         <Keyword name="$BEGINANALYSIS"  value="0" />
         <Keyword name="$ENDDATA"  value="639573" />
         <Keyword name="$BEGINDATA"  value="2461" />
         <Keyword name="$ENDSTEXT"  value="2460" />
         <Keyword name="$BEGINSTEXT"  value="58" />
         <Keyword name="$VOL"  value="5560" />
         <Keyword name="#ACQUISITIONTIMEMILLI"  value="26052" />
         <Keyword name="#ATIM"  value="26" />
         <Keyword name="$ETIM"  value="04:34:42:73" />
         <Keyword name="$BTIM"  value="04:34:16:71" />
         <Keyword name="$PROJ"  value="A06 GEF" />
         <Keyword name="$TIMESTEP"  value="0.1" />
         <Keyword name="#CFLOWCAPTUREDDATE"  value="0000000000000" />
         <Keyword name="$SPILLOVER"  value="8,3,4,5,6,9,10,11,12,1.000,0.100,0.000,0.000,0.000,0.000,0.000,0.000,0.000,1.000,0.000,0.000,0.000,0.000,0.000,0.000,0.000,0.000,1.000,0.000,0.000,0.000,0.000,0.000,0.000,0.000,0.000,1.000,0.000,0.000,0.000,0.000,0.000,0.000,0.000,0.000,1.000,0.100,0.000,0.000,0.000,0.000,0.000,0.000,0.000,1.000,0.000,0.000,0.000,0.000,0.000,0.000,0.000,0.000,1.000,0.000,0.000,0.000,0.000,0.000,0.000,0.000,0.000,1.000" />
         <Keyword name="#LASERCONFIGURATION"  value="3 Blue 1 Red" />
         <Keyword name="#CFLOW4COLORCOMP"  value="0,0.0,0.0,0.0,10.0,0,0.0,0.0,0.0,0.0,0,0.0,0.0,0.0,0.0,0" />
         <Keyword name="$CYT"  value="BD Accuri C6" />
         <Keyword name="$TOT"  value="11377" />
         <Keyword name="#P14VirtualGain"  value="1.0" />
         <Keyword name="#P13VirtualGain"  value="1.0" />
         <Keyword name="#P12VirtualGain"  value="1.0" />
         <Keyword name="#P11VirtualGain"  value="1.0" />
         <Keyword name="#P10VirtualGain"  value="1.0" />
         <Keyword name="#P9VirtualGain"  value="1.0" />
         <Keyword name="#P8VirtualGain"  value="1.0" />
         <Keyword name="#P7VirtualGain"  value="1.0" />
         <Keyword name="#P6VirtualGain"  value="1.0" />
         <Keyword name="#P5VirtualGain"  value="1.0" />
         <Keyword name="#P4VirtualGain"  value="1.0" />
         <Keyword name="#P3VirtualGain"  value="1.0" />
         <Keyword name="#P2VirtualGain"  value="1.0" />
         <Keyword name="#P1VirtualGain"  value="1.0" />
         <Keyword name="$P14S"  value="Time" />
         <Keyword name="$P13S"  value="Width" />
         <Keyword name="$P12S"  value="FL4-H" />
         <Keyword name="$P11S"  value="FL3-H" />
         <Keyword name="$P10S"  value="FL2-H" />
         <Keyword name="$P9S"  value="FL1-H" />
         <Keyword name="$P8S"  value="SSC-H" />
         <Keyword name="$P7S"  value="FSC-H" />
         <Keyword name="$P6S"  value="FL4-A" />
         <Keyword name="$P5S"  value="FL3-A" />
         <Keyword name="$P4S"  value="FL2-A" />
         <Keyword name="$P3S"  value="FL1-A" />
         <Keyword name="$P2S"  value="SSC-A" />
         <Keyword name="$P1S"  value="FSC-A" />
         <Keyword name="#CFLOWDECADES14"  value="7.224719870049579" />
         <Keyword name="$P14E"  value="0,0" />
         <Keyword name="#CFLOWDECADES13"  value="7.224719870049579" />
         <Keyword name="$P13E"  value="0,0" />
         <Keyword name="#CFLOWDECADES12"  value="7.224719870049579" />
         <Keyword name="$P12E"  value="0,0" />
         <Keyword name="#CFLOWDECADES11"  value="7.224719870049579" />
         <Keyword name="$P11E"  value="0,0" />
         <Keyword name="#CFLOWDECADES10"  value="7.224719870049579" />
         <Keyword name="$P10E"  value="0,0" />
         <Keyword name="#CFLOWDECADES9"  value="7.224719870049579" />
         <Keyword name="$P9E"  value="0,0" />
         <Keyword name="#CFLOWDECADES8"  value="7.224719870049579" />
         <Keyword name="$P8E"  value="0,0" />
         <Keyword name="#CFLOWDECADES7"  value="7.224719870049579" />
         <Keyword name="$P7E"  value="0,0" />
         <Keyword name="#CFLOWDECADES6"  value="7.224719870049579" />
         <Keyword name="$P6E"  value="0,0" />
         <Keyword name="#CFLOWDECADES5"  value="7.224719870049579" />
         <Keyword name="$P5E"  value="0,0" />
         <Keyword name="#CFLOWDECADES4"  value="7.224719870049579" />
         <Keyword name="$P4E"  value="0,0" />
         <Keyword name="#CFLOWDECADES3"  value="7.224719870049579" />
         <Keyword name="$P3E"  value="0,0" />
         <Keyword name="#CFLOWDECADES2"  value="7.224719870049579" />
         <Keyword name="$P2E"  value="0,0" />
         <Keyword name="#CFLOWDECADES1"  value="7.224719870049579" />
         <Keyword name="$P1E"  value="0,0" />
         <Keyword name="$P14N"  value="Time" />
         <Keyword name="$P13N"  value="Width" />
         <Keyword name="$P12N"  value="FL4-H" />
         <Keyword name="$P11N"  value="FL3-H" />
         <Keyword name="$P10N"  value="FL2-H" />
         <Keyword name="$P9N"  value="FL1-H" />
         <Keyword name="$P8N"  value="SSC-H" />
         <Keyword name="$P7N"  value="FSC-H" />
         <Keyword name="$P6N"  value="FL4-A" />
         <Keyword name="$P5N"  value="FL3-A" />
         <Keyword name="$P4N"  value="FL2-A" />
         <Keyword name="$P3N"  value="FL1-A" />
         <Keyword name="$P2N"  value="SSC-A" />
         <Keyword name="$P1N"  value="FSC-A" />
         <Keyword name="$P14R"  value="64" />
         <Keyword name="$P13R"  value="16777216" />
         <Keyword name="$P12R"  value="16777216" />
         <Keyword name="$P11R"  value="16777216" />
         <Keyword name="$P10R"  value="16777216" />
         <Keyword name="$P9R"  value="16777216" />
         <Keyword name="$P8R"  value="16777216" />
         <Keyword name="$P7R"  value="16777216" />
         <Keyword name="$P6R"  value="16777216" />
         <Keyword name="$P5R"  value="16777216" />
         <Keyword name="$P4R"  value="16777216" />
         <Keyword name="$P3R"  value="16777216" />
         <Keyword name="$P2R"  value="16777216" />
         <Keyword name="$P1R"  value="16777216" />
         <Keyword name="$P14B"  value="32" />
         <Keyword name="$P13B"  value="32" />
         <Keyword name="$P12B"  value="32" />
         <Keyword name="$P11B"  value="32" />
         <Keyword name="$P10B"  value="32" />
         <Keyword name="$P9B"  value="32" />
         <Keyword name="$P8B"  value="32" />
         <Keyword name="$P7B"  value="32" />
         <Keyword name="$P6B"  value="32" />
         <Keyword name="$P5B"  value="32" />
         <Keyword name="$P4B"  value="32" />
         <Keyword name="$P3B"  value="32" />
         <Keyword name="$P2B"  value="32" />
         <Keyword name="$P1B"  value="32" />
         <Keyword name="$PAR"  value="14" />
         <Keyword name="$NEXTDATA"  value="0" />
         <Keyword name="$BYTEORD"  value="4,3,2,1" />
         <Keyword name="$MODE"  value="L" />
         <Keyword name="$DATATYPE"  value="I" />
         <Keyword name="#SAMPLE"  value="GEF" />
         <Keyword name="$SMNO"  value="A6" />
         <Keyword name="$FIL"  value="A06 GEF.fcs" />
         <Keyword name="FJ_FCS_VERSION"  value="3" />
         <Keyword name="$P15N"  value="Comp-FL1-A" />
         <Keyword name="$P15S"  value="FL1-A" />
         <Keyword name="$P15R"  value="16777216" />
         <Keyword name="$P16N"  value="Comp-FL2-A" />
         <Keyword name="$P16S"  value="FL2-A" />
         <Keyword name="$P16R"  value="16777216" />
         <Keyword name="$P17N"  value="Comp-FL3-A" />
         <Keyword name="$P17S"  value="FL3-A" />
         <Keyword name="$P17R"  value="16777216" />
         <Keyword name="$P18N"  value="Comp-FL4-A" />
         <Keyword name="$P18S"  value="FL4-A" />
         <Keyword name="$P18R"  value="16777216" />
         <Keyword name="$P19N"  value="Comp-FL1-H" />
         <Keyword name="$P19S"  value="FL1-H" />
         <Keyword name="$P19R"  value="16777216" />
         <Keyword name="$P20N"  value="Comp-FL2-H" />
         <Keyword name="$P20S"  value="FL2-H" />
         <Keyword name="$P20R"  value="16777216" />
         <Keyword name="$P21N"  value="Comp-FL3-H" />
         <Keyword name="$P21S"  value="FL3-H" />
         <Keyword name="$P21R"  value="16777216" />
         <Keyword name="$P22N"  value="Comp-FL4-H" />
         <Keyword name="$P22S"  value="FL4-H" />
         <Keyword name="$P22R"  value="16777216" />
         <Keyword name="$P14G"  value="1.0" />
       </Keywords>
       <SampleNode name="A06 GEF.fcs"  annotation=""  owningGroup=""  expanded="1"  sortPriority="10"  count="11377"  sampleID="3" >
         <Graph smoothing="0"  backColor="#ffffff"  foreColor="#000000"  type="Pseudocolor"  fast="1"  rowCount="11377" >
           <Axis dimension="x"  name="FSC-A"  label=""  auto="auto" />
           <Axis dimension="y"  name="SSC-A"  label=""  auto="auto" />
           <GraphSettings level="5%"  smoothingHighResolution="1"  contourHighResolution="1"  histogramSmoothingCount="0"  graphResolution="256"  showOutliers="0"  drawLargeDots="0"  dotsToDraw="8000"  tint="le.chartfill.tinted.40"  lineWeight="le.lineweight.normal"  lineStyle="le.linestyle.solid" />
           <GraphEnvironment showGrid="0"  showAxes="tnlTNL"  showGates="1"  showFreqOnPlots="1"  showGateNameOnPlots="1"  showMedians="0"  showUncomped="0"  addEventParam="0"  lastYAxisName="" >
             <TextTraits font="SansSerif"  size="12"  name="Labels"  style="plain"  color="#000000"  background="#00ffffff"  just="left" />
             <TextTraits font="SansSerif"  size="12"  name="LayoutGates"  style="plain"  color="#000000"  background="#00ffffff"  just="left" />
             <TextTraits font="SansSerif"  size="10"  name="Numbers"  style="plain"  color="#000000"  background="#00ffffff"  just="left" />
             <TextTraits font="SansSerif"  size="10"  name="Legend"  style="plain"  color="#000000"  background="#00ffffff"  just="left" />
           </GraphEnvironment>
         </Graph>
         <Subpopulations>
           <Population name="GATE1"  annotation=""  owningGroup="All Samples"  expanded="1"  sortPriority="10"  count="10132" >
             <Graph smoothing="0"  backColor="#ffffff"  foreColor="#000000"  type="Pseudocolor"  fast="1"  rowCount="11377" >
               <Axis dimension="x"  name="FSC-A"  label=""  auto="auto" />
               <Axis dimension="y"  name="SSC-A"  label=""  auto="auto" />
               <GraphSettings level="5%"  smoothingHighResolution="1"  contourHighResolution="1"  histogramSmoothingCount="0"  graphResolution="256"  showOutliers="0"  drawLargeDots="0"  dotsToDraw="8000"  tint="le.chartfill.tinted.40"  lineWeight="le.lineweight.normal"  lineStyle="le.linestyle.solid" />
               <GraphEnvironment showGrid="0"  showAxes="tnlTNL"  showGates="1"  showFreqOnPlots="1"  showGateNameOnPlots="1"  showMedians="0"  showUncomped="0"  addEventParam="0"  lastYAxisName="" >
                 <TextTraits font="SansSerif"  size="12"  name="Labels"  style="plain"  color="#000000"  background="#00ffffff"  just="left" />
                 <TextTraits font="SansSerif"  size="12"  name="LayoutGates"  style="plain"  color="#000000"  background="#00ffffff"  just="left" />
                 <TextTraits font="SansSerif"  size="10"  name="Numbers"  style="plain"  color="#000000"  background="#00ffffff"  just="left" />
                 <TextTraits font="SansSerif"  size="10"  name="Legend"  style="plain"  color="#000000"  background="#00ffffff"  just="left" />
                 <WindowPosition x="729"  y="466"  width="390"  height="520"  displayed="1"  panelState="---" />
               </GraphEnvironment>
             </Graph>
             <Gate gating:id="ID1457447348" >
               <gating:PolygonGate eventsInside="1"  annoOffsetX="0"  annoOffsetY="0"  tint="#000000"  isTinted="0"  lineWeight="Normal"  userDefined="1"  quadId="-1"  gateResolution="256" >
                 <gating:dimension>
                   <data-type:fcs-dimension data-type:name="FSC-A" />
                 </gating:dimension>
                 <gating:dimension>
                   <data-type:fcs-dimension data-type:name="SSC-A" />
                 </gating:dimension>
                 <gating:vertex>
                   <gating:coordinate data-type:value="2182402.0813008132" />
                   <gating:coordinate data-type:value="149796.5714285714" />
                 </gating:vertex>
                 <gating:vertex>
                   <gating:coordinate data-type:value="1705001.6260162601" />
                   <gating:coordinate data-type:value="898779.4285714285" />
                 </gating:vertex>
                 <gating:vertex>
                   <gating:coordinate data-type:value="1705001.6260162601" />
                   <gating:coordinate data-type:value="2022253.7142857143" />
                 </gating:vertex>
                 <gating:vertex>
                   <gating:coordinate data-type:value="2114202.0162601625" />
                   <gating:coordinate data-type:value="2846134.8571428573" />
                 </gating:vertex>
                 <gating:vertex>
                   <gating:coordinate data-type:value="3000802.861788618" />
                   <gating:coordinate data-type:value="3370422.8571428573" />
                 </gating:vertex>
                 <gating:vertex>
                   <gating:coordinate data-type:value="3819203.6422764226" />
                   <gating:coordinate data-type:value="3744914.285714286" />
                 </gating:vertex>
                 <gating:vertex>
                   <gating:coordinate data-type:value="4705804.4878048785" />
                   <gating:coordinate data-type:value="3969609.1428571427" />
                 </gating:vertex>
                 <gating:vertex>
                   <gating:coordinate data-type:value="5728805.463414635" />
                   <gating:coordinate data-type:value="4119405.714285714" />
                 </gating:vertex>
                 <gating:vertex>
                   <gating:coordinate data-type:value="6547206.243902439" />
                   <gating:coordinate data-type:value="4493897.142857143" />
                 </gating:vertex>
                 <gating:vertex>
                   <gating:coordinate data-type:value="7433807.089430895" />
                   <gating:coordinate data-type:value="4718592" />
                 </gating:vertex>
                 <gating:vertex>
                   <gating:coordinate data-type:value="8252207.869918699" />
                   <gating:coordinate data-type:value="5093083.428571428" />
                 </gating:vertex>
                 <gating:vertex>
                   <gating:coordinate data-type:value="9138808.715447154" />
                   <gating:coordinate data-type:value="5242880" />
                 </gating:vertex>
                 <gating:vertex>
                   <gating:coordinate data-type:value="10161809.69105691" />
                   <gating:coordinate data-type:value="5467574.857142857" />
                 </gating:vertex>
                 <gating:vertex>
                   <gating:coordinate data-type:value="10980210.471544715" />
                   <gating:coordinate data-type:value="5617371.428571428" />
                 </gating:vertex>
                 <gating:vertex>
                   <gating:coordinate data-type:value="11866811.31707317" />
                   <gating:coordinate data-type:value="5617371.428571428" />
                 </gating:vertex>
                 <gating:vertex>
                   <gating:coordinate data-type:value="12685212.097560976" />
                   <gating:coordinate data-type:value="5842066.285714285" />
                 </gating:vertex>
                 <gating:vertex>
                   <gating:coordinate data-type:value="13571812.943089431" />
                   <gating:coordinate data-type:value="5991862.857142857" />
                 </gating:vertex>
                 <gating:vertex>
                   <gating:coordinate data-type:value="14594813.918699186" />
                   <gating:coordinate data-type:value="5692269.714285715" />
                 </gating:vertex>
                 <gating:vertex>
                   <gating:coordinate data-type:value="15072214.373983739" />
                   <gating:coordinate data-type:value="4943286.857142857" />
                 </gating:vertex>
                 <gating:vertex>
                   <gating:coordinate data-type:value="15413214.699186992" />
                   <gating:coordinate data-type:value="4044507.4285714286" />
                 </gating:vertex>
                 <gating:vertex>
                   <gating:coordinate data-type:value="15617814.894308943" />
                   <gating:coordinate data-type:value="3070829.714285714" />
                 </gating:vertex>
                 <gating:vertex>
                   <gating:coordinate data-type:value="15004014.30894309" />
                   <gating:coordinate data-type:value="2022253.7142857143" />
                 </gating:vertex>
                 <gating:vertex>
                   <gating:coordinate data-type:value="14458413.788617887" />
                   <gating:coordinate data-type:value="1273270.857142857" />
                 </gating:vertex>
                 <gating:vertex>
                   <gating:coordinate data-type:value="13640013.008130081" />
                   <gating:coordinate data-type:value="1123474.2857142857" />
                 </gating:vertex>
                 <gating:vertex>
                   <gating:coordinate data-type:value="12753412.162601626" />
                   <gating:coordinate data-type:value="1123474.2857142857" />
                 </gating:vertex>
                 <gating:vertex>
                   <gating:coordinate data-type:value="11730411.18699187" />
                   <gating:coordinate data-type:value="898779.4285714285" />
                 </gating:vertex>
                 <gating:vertex>
                   <gating:coordinate data-type:value="10912010.406504065" />
                   <gating:coordinate data-type:value="748982.8571428572" />
                 </gating:vertex>
                 <gating:vertex>
                   <gating:coordinate data-type:value="10025409.56097561" />
                   <gating:coordinate data-type:value="748982.8571428572" />
                 </gating:vertex>
                 <gating:vertex>
                   <gating:coordinate data-type:value="9207008.780487806" />
                   <gating:coordinate data-type:value="374491.4285714286" />
                 </gating:vertex>
                 <gating:vertex>
                   <gating:coordinate data-type:value="8320407.934959349" />
                   <gating:coordinate data-type:value="149796.5714285714" />
                 </gating:vertex>
                 <gating:vertex>
                   <gating:coordinate data-type:value="7502007.154471545" />
                   <gating:coordinate data-type:value="-224694.8571428571" />
                 </gating:vertex>
                 <gating:vertex>
                   <gating:coordinate data-type:value="6615406.308943089" />
                   <gating:coordinate data-type:value="-599186.2857142857" />
                 </gating:vertex>
                 <gating:vertex>
                   <gating:coordinate data-type:value="5592405.333333333" />
                   <gating:coordinate data-type:value="-599186.2857142857" />
                 </gating:vertex>
                 <gating:vertex>
                   <gating:coordinate data-type:value="4569404.357723577" />
                   <gating:coordinate data-type:value="-599186.2857142857" />
                 </gating:vertex>
                 <gating:vertex>
                   <gating:coordinate data-type:value="3751003.5772357723" />
                   <gating:coordinate data-type:value="-449389.7142857143" />
                 </gating:vertex>
                 <gating:vertex>
                   <gating:coordinate data-type:value="2864402.7317073173" />
                   <gating:coordinate data-type:value="-74898.2857142857" />
                 </gating:vertex>
                 <gating:vertex>
                   <gating:coordinate data-type:value="2046001.9512195121" />
                   <gating:coordinate data-type:value="299593.1428571428" />
                 </gating:vertex>
                 <gating:vertex>
                   <gating:coordinate data-type:value="2046001.9512195121" />
                   <gating:coordinate data-type:value="299593.1428571428" />
                 </gating:vertex>
               </gating:PolygonGate>
             </Gate>
             <Subpopulations>
               <Population name="Q1: FL1-A- , FL2-A+"  annotation=""  owningGroup="All Samples"  expanded="1"  sortPriority="10"  count="1920" >
                 <Graph smoothing="0"  backColor="#ffffff"  foreColor="#000000"  type="Pseudocolor"  fast="1"  rowCount="11377" >
                   <Axis dimension="x"  name="Comp-FL1-A"  label=""  auto="auto" />
                   <Axis dimension="y"  name="Comp-FL2-A"  label=""  auto="auto" />
                   <GraphSettings level="5%"  smoothingHighResolution="1"  contourHighResolution="1"  histogramSmoothingCount="0"  graphResolution="256"  showOutliers="0"  drawLargeDots="0"  dotsToDraw="8000"  tint="le.chartfill.tinted.40"  lineWeight="le.lineweight.normal"  lineStyle="le.linestyle.solid" />
                   <GraphEnvironment showGrid="0"  showAxes="tnlTNL"  showGates="1"  showFreqOnPlots="1"  showGateNameOnPlots="1"  showMedians="0"  showUncomped="0"  addEventParam="0"  lastYAxisName="" >
                    <TextTraits font="SansSerif"  size="12"  name="Labels"  style="plain"  color="#000000"  background="#00ffffff"  just="left" />
                    <TextTraits font="SansSerif"  size="12"  name="LayoutGates"  style="plain"  color="#000000"  background="#00ffffff"  just="left" />
                    <TextTraits font="SansSerif"  size="10"  name="Numbers"  style="plain"  color="#000000"  background="#00ffffff"  just="left" />
                    <TextTraits font="SansSerif"  size="10"  name="Legend"  style="plain"  color="#000000"  background="#00ffffff"  just="left" />
                    <WindowPosition x="729"  y="466"  width="390"  height="520"  displayed="1"  panelState="---" />
                   </GraphEnvironment>
                 </Graph>
                 <Gate gating:id="ID317702382"  gating:parent_id="ID1457447348" >
                   <gating:RectangleGate eventsInside="1"  annoOffsetX="0"  annoOffsetY="0"  tint="#000000"  isTinted="0"  lineWeight="Normal"  userDefined="1"  percentX="0"  percentY="0" >
                    <gating:dimension gating:max="106973.84154239247" >
                    <data-type:fcs-dimension data-type:name="Comp-FL1-A" />
                    </gating:dimension>
                    <gating:dimension gating:min="3240.981570273088" >
                    <data-type:fcs-dimension data-type:name="Comp-FL2-A" />
                    </gating:dimension>
                   </gating:RectangleGate>
                 </Gate>
               </Population>
               <Population name="Q2: FL1-A+ , FL2-A+"  annotation=""  owningGroup="All Samples"  expanded="1"  sortPriority="10"  count="549" >
                 <Graph smoothing="0"  backColor="#ffffff"  foreColor="#000000"  type="Pseudocolor"  fast="1"  rowCount="11377" >
                   <Axis dimension="x"  name="Comp-FL1-A"  label=""  auto="auto" />
                   <Axis dimension="y"  name="Comp-FL2-A"  label=""  auto="auto" />
                   <GraphSettings level="5%"  smoothingHighResolution="1"  contourHighResolution="1"  histogramSmoothingCount="0"  graphResolution="256"  showOutliers="0"  drawLargeDots="0"  dotsToDraw="8000"  tint="le.chartfill.tinted.40"  lineWeight="le.lineweight.normal"  lineStyle="le.linestyle.solid" />
                   <GraphEnvironment showGrid="0"  showAxes="tnlTNL"  showGates="1"  showFreqOnPlots="1"  showGateNameOnPlots="1"  showMedians="0"  showUncomped="0"  addEventParam="0"  lastYAxisName="" >
                    <TextTraits font="SansSerif"  size="12"  name="Labels"  style="plain"  color="#000000"  background="#00ffffff"  just="left" />
                    <TextTraits font="SansSerif"  size="12"  name="LayoutGates"  style="plain"  color="#000000"  background="#00ffffff"  just="left" />
                    <TextTraits font="SansSerif"  size="10"  name="Numbers"  style="plain"  color="#000000"  background="#00ffffff"  just="left" />
                    <TextTraits font="SansSerif"  size="10"  name="Legend"  style="plain"  color="#000000"  background="#00ffffff"  just="left" />
                    <WindowPosition x="729"  y="466"  width="390"  height="520"  displayed="1"  panelState="---" />
                   </GraphEnvironment>
                 </Graph>
                 <Gate gating:id="ID979587832"  gating:parent_id="ID1457447348" >
                   <gating:RectangleGate eventsInside="1"  annoOffsetX="0"  annoOffsetY="0"  tint="#000000"  isTinted="0"  lineWeight="Normal"  userDefined="1"  percentX="0"  percentY="0" >
                    <gating:dimension gating:min="106973.84154239247" >
                    <data-type:fcs-dimension data-type:name="Comp-FL1-A" />
                    </gating:dimension>
                    <gating:dimension gating:min="3240.981570273088" >
                    <data-type:fcs-dimension data-type:name="Comp-FL2-A" />
                    </gating:dimension>
                   </gating:RectangleGate>
                 </Gate>
               </Population>
               <Population name="Q3: FL1-A+ , FL2-A-"  annotation=""  owningGroup="All Samples"  expanded="1"  sortPriority="10"  count="52" >
                 <Graph smoothing="0"  backColor="#ffffff"  foreColor="#000000"  type="Pseudocolor"  fast="1"  rowCount="11377" >
                   <Axis dimension="x"  name="Comp-FL1-A"  label=""  auto="auto" />
                   <Axis dimension="y"  name="Comp-FL2-A"  label=""  auto="auto" />
                   <GraphSettings level="5%"  smoothingHighResolution="1"  contourHighResolution="1"  histogramSmoothingCount="0"  graphResolution="256"  showOutliers="0"  drawLargeDots="0"  dotsToDraw="8000"  tint="le.chartfill.tinted.40"  lineWeight="le.lineweight.normal"  lineStyle="le.linestyle.solid" />
                   <GraphEnvironment showGrid="0"  showAxes="tnlTNL"  showGates="1"  showFreqOnPlots="1"  showGateNameOnPlots="1"  showMedians="0"  showUncomped="0"  addEventParam="0"  lastYAxisName="" >
                    <TextTraits font="SansSerif"  size="12"  name="Labels"  style="plain"  color="#000000"  background="#00ffffff"  just="left" />
                    <TextTraits font="SansSerif"  size="12"  name="LayoutGates"  style="plain"  color="#000000"  background="#00ffffff"  just="left" />
                    <TextTraits font="SansSerif"  size="10"  name="Numbers"  style="plain"  color="#000000"  background="#00ffffff"  just="left" />
                    <TextTraits font="SansSerif"  size="10"  name="Legend"  style="plain"  color="#000000"  background="#00ffffff"  just="left" />
                    <WindowPosition x="729"  y="466"  width="390"  height="520"  displayed="1"  panelState="---" />
                   </GraphEnvironment>
                 </Graph>
                 <Gate gating:id="ID1323054522"  gating:parent_id="ID1457447348" >
                   <gating:RectangleGate eventsInside="1"  annoOffsetX="0"  annoOffsetY="0"  tint="#000000"  isTinted="0"  lineWeight="Normal"  userDefined="1"  percentX="0"  percentY="0" >
                    <gating:dimension gating:min="106973.84154239247" >
                    <data-type:fcs-dimension data-type:name="Comp-FL1-A" />
                    </gating:dimension>
                    <gating:dimension gating:max="3240.981570273088" >
                    <data-type:fcs-dimension data-type:name="Comp-FL2-A" />
                    </gating:dimension>
                   </gating:RectangleGate>
                 </Gate>
               </Population>
               <Population name="Q4: FL1-A- , FL2-A-"  annotation=""  owningGroup="All Samples"  expanded="1"  sortPriority="10"  count="7611" >
                 <Graph smoothing="0"  backColor="#ffffff"  foreColor="#000000"  type="Pseudocolor"  fast="1"  rowCount="11377" >
                   <Axis dimension="x"  name="Comp-FL1-A"  label=""  auto="auto" />
                   <Axis dimension="y"  name="Comp-FL2-A"  label=""  auto="auto" />
                   <GraphSettings level="5%"  smoothingHighResolution="1"  contourHighResolution="1"  histogramSmoothingCount="0"  graphResolution="256"  showOutliers="0"  drawLargeDots="0"  dotsToDraw="8000"  tint="le.chartfill.tinted.40"  lineWeight="le.lineweight.normal"  lineStyle="le.linestyle.solid" />
                   <GraphEnvironment showGrid="0"  showAxes="tnlTNL"  showGates="1"  showFreqOnPlots="1"  showGateNameOnPlots="1"  showMedians="0"  showUncomped="0"  addEventParam="0"  lastYAxisName="" >
                    <TextTraits font="SansSerif"  size="12"  name="Labels"  style="plain"  color="#000000"  background="#00ffffff"  just="left" />
                    <TextTraits font="SansSerif"  size="12"  name="LayoutGates"  style="plain"  color="#000000"  background="#00ffffff"  just="left" />
                    <TextTraits font="SansSerif"  size="10"  name="Numbers"  style="plain"  color="#000000"  background="#00ffffff"  just="left" />
                    <TextTraits font="SansSerif"  size="10"  name="Legend"  style="plain"  color="#000000"  background="#00ffffff"  just="left" />
                    <WindowPosition x="729"  y="466"  width="390"  height="520"  displayed="1"  panelState="---" />
                   </GraphEnvironment>
                 </Graph>
                 <Gate gating:id="ID1531670216"  gating:parent_id="ID1457447348" >
                   <gating:RectangleGate eventsInside="1"  annoOffsetX="0"  annoOffsetY="0"  tint="#000000"  isTinted="0"  lineWeight="Normal"  userDefined="1"  percentX="0"  percentY="0" >
                    <gating:dimension gating:max="106973.84154239247" >
                    <data-type:fcs-dimension data-type:name="Comp-FL1-A" />
                    </gating:dimension>
                    <gating:dimension gating:max="3240.981570273088" >
                    <data-type:fcs-dimension data-type:name="Comp-FL2-A" />
                    </gating:dimension>
                   </gating:RectangleGate>
                 </Gate>
               </Population>
             </Subpopulations>
           </Population>
         </Subpopulations>
       </SampleNode>
     </Sample>
     <Sample>
       <DataSet uri="file:/D:/M/马文超/肿瘤医院project%205分-2%20M6A/Manuscript-M6A/Data/apoptosis/RAWDATA/PC9GR/GE-MA.fcs"  sampleID="4" />
       <transforms:spilloverMatrix prefix="Comp-"  name="Acquisition-defined"  editable="0"  color="#c0c0c0"  version="FlowJo-10.0.7r2"  status="FINALIZED"  transforms:id="14eca605-4524-47f9-bc1c-64adcc4f7364"  suffix="" >
         <data-type:parameters>
           <data-type:parameter data-type:name="FL1-A" />
           <data-type:parameter data-type:name="FL2-A" />
           <data-type:parameter data-type:name="FL3-A" />
           <data-type:parameter data-type:name="FL4-A" />
           <data-type:parameter data-type:name="FL1-H" />
           <data-type:parameter data-type:name="FL2-H" />
           <data-type:parameter data-type:name="FL3-H" />
           <data-type:parameter data-type:name="FL4-H" />
         </data-type:parameters>
         <transforms:spillover data-type:parameter="FL1-A" >
           <transforms:coefficient data-type:parameter="FL1-A"  transforms:value="1" />
           <transforms:coefficient data-type:parameter="FL2-A"  transforms:value="0.1000000015" />
           <transforms:coefficient data-type:parameter="FL3-A"  transforms:value="0" />
           <transforms:coefficient data-type:parameter="FL4-A"  transforms:value="0" />
           <transforms:coefficient data-type:parameter="FL1-H"  transforms:value="0" />
           <transforms:coefficient data-type:parameter="FL2-H"  transforms:value="0" />
           <transforms:coefficient data-type:parameter="FL3-H"  transforms:value="0" />
           <transforms:coefficient data-type:parameter="FL4-H"  transforms:value="0" />
         </transforms:spillover>
         <transforms:spillover data-type:parameter="FL2-A" >
           <transforms:coefficient data-type:parameter="FL1-A"  transforms:value="0" />
           <transforms:coefficient data-type:parameter="FL2-A"  transforms:value="1" />
           <transforms:coefficient data-type:parameter="FL3-A"  transforms:value="0" />
           <transforms:coefficient data-type:parameter="FL4-A"  transforms:value="0" />
           <transforms:coefficient data-type:parameter="FL1-H"  transforms:value="0" />
           <transforms:coefficient data-type:parameter="FL2-H"  transforms:value="0" />
           <transforms:coefficient data-type:parameter="FL3-H"  transforms:value="0" />
           <transforms:coefficient data-type:parameter="FL4-H"  transforms:value="0" />
         </transforms:spillover>
         <transforms:spillover data-type:parameter="FL3-A" >
           <transforms:coefficient data-type:parameter="FL1-A"  transforms:value="0" />
           <transforms:coefficient data-type:parameter="FL2-A"  transforms:value="0" />
           <transforms:coefficient data-type:parameter="FL3-A"  transforms:value="1" />
           <transforms:coefficient data-type:parameter="FL4-A"  transforms:value="0" />
           <transforms:coefficient data-type:parameter="FL1-H"  transforms:value="0" />
           <transforms:coefficient data-type:parameter="FL2-H"  transforms:value="0" />
           <transforms:coefficient data-type:parameter="FL3-H"  transforms:value="0" />
           <transforms:coefficient data-type:parameter="FL4-H"  transforms:value="0" />
         </transforms:spillover>
         <transforms:spillover data-type:parameter="FL4-A" >
           <transforms:coefficient data-type:parameter="FL1-A"  transforms:value="0" />
           <transforms:coefficient data-type:parameter="FL2-A"  transforms:value="0" />
           <transforms:coefficient data-type:parameter="FL3-A"  transforms:value="0" />
           <transforms:coefficient data-type:parameter="FL4-A"  transforms:value="1" />
           <transforms:coefficient data-type:parameter="FL1-H"  transforms:value="0" />
           <transforms:coefficient data-type:parameter="FL2-H"  transforms:value="0" />
           <transforms:coefficient data-type:parameter="FL3-H"  transforms:value="0" />
           <transforms:coefficient data-type:parameter="FL4-H"  transforms:value="0" />
         </transforms:spillover>
         <transforms:spillover data-type:parameter="FL1-H" >
           <transforms:coefficient data-type:parameter="FL1-A"  transforms:value="0" />
           <transforms:coefficient data-type:parameter="FL2-A"  transforms:value="0" />
           <transforms:coefficient data-type:parameter="FL3-A"  transforms:value="0" />
           <transforms:coefficient data-type:parameter="FL4-A"  transforms:value="0" />
           <transforms:coefficient data-type:parameter="FL1-H"  transforms:value="1" />
           <transforms:coefficient data-type:parameter="FL2-H"  transforms:value="0.1000000015" />
           <transforms:coefficient data-type:parameter="FL3-H"  transforms:value="0" />
           <transforms:coefficient data-type:parameter="FL4-H"  transforms:value="0" />
         </transforms:spillover>
         <transforms:spillover data-type:parameter="FL2-H" >
           <transforms:coefficient data-type:parameter="FL1-A"  transforms:value="0" />
           <transforms:coefficient data-type:parameter="FL2-A"  transforms:value="0" />
           <transforms:coefficient data-type:parameter="FL3-A"  transforms:value="0" />
           <transforms:coefficient data-type:parameter="FL4-A"  transforms:value="0" />
           <transforms:coefficient data-type:parameter="FL1-H"  transforms:value="0" />
           <transforms:coefficient data-type:parameter="FL2-H"  transforms:value="1" />
           <transforms:coefficient data-type:parameter="FL3-H"  transforms:value="0" />
           <transforms:coefficient data-type:parameter="FL4-H"  transforms:value="0" />
         </transforms:spillover>
         <transforms:spillover data-type:parameter="FL3-H" >
           <transforms:coefficient data-type:parameter="FL1-A"  transforms:value="0" />
           <transforms:coefficient data-type:parameter="FL2-A"  transforms:value="0" />
           <transforms:coefficient data-type:parameter="FL3-A"  transforms:value="0" />
           <transforms:coefficient data-type:parameter="FL4-A"  transforms:value="0" />
           <transforms:coefficient data-type:parameter="FL1-H"  transforms:value="0" />
           <transforms:coefficient data-type:parameter="FL2-H"  transforms:value="0" />
           <transforms:coefficient data-type:parameter="FL3-H"  transforms:value="1" />
           <transforms:coefficient data-type:parameter="FL4-H"  transforms:value="0" />
         </transforms:spillover>
         <transforms:spillover data-type:parameter="FL4-H" >
           <transforms:coefficient data-type:parameter="FL1-A"  transforms:value="0" />
           <transforms:coefficient data-type:parameter="FL2-A"  transforms:value="0" />
           <transforms:coefficient data-type:parameter="FL3-A"  transforms:value="0" />
           <transforms:coefficient data-type:parameter="FL4-A"  transforms:value="0" />
           <transforms:coefficient data-type:parameter="FL1-H"  transforms:value="0" />
           <transforms:coefficient data-type:parameter="FL2-H"  transforms:value="0" />
           <transforms:coefficient data-type:parameter="FL3-H"  transforms:value="0" />
           <transforms:coefficient data-type:parameter="FL4-H"  transforms:value="1" />
         </transforms:spillover>
       </transforms:spilloverMatrix>
       <Transformations>
         <transforms:linear transforms:minRange="0"  transforms:maxRange="16777216"  gain="1" >
           <data-type:parameter data-type:name="FSC-A" />
         </transforms:linear>
         <transforms:linear transforms:minRange="0"  transforms:maxRange="16777216"  gain="1" >
           <data-type:parameter data-type:name="SSC-A" />
         </transforms:linear>
         <transforms:biex transforms:length="256"  transforms:maxRange="16777215.999999985"  transforms:neg="0"  transforms:width="-398.1071705535"  transforms:pos="6.2247198959" >
           <data-type:parameter data-type:name="FL1-A" />
         </transforms:biex>
         <transforms:biex transforms:length="256"  transforms:maxRange="16777215.999999985"  transforms:neg="0"  transforms:width="-158.4893192461"  transforms:pos="6.2247198959" >
           <data-type:parameter data-type:name="FL2-A" />
         </transforms:biex>
         <transforms:log transforms:offset="1"  transforms:decades="7.2247198959" >
           <data-type:parameter data-type:name="FL3-A" />
         </transforms:log>
         <transforms:log transforms:offset="1"  transforms:decades="7.2247198959" >
           <data-type:parameter data-type:name="FL4-A" />
         </transforms:log>
         <transforms:linear transforms:minRange="0"  transforms:maxRange="16777216"  gain="1" >
           <data-type:parameter data-type:name="FSC-H" />
         </transforms:linear>
         <transforms:linear transforms:minRange="0"  transforms:maxRange="16777216"  gain="1" >
           <data-type:parameter data-type:name="SSC-H" />
         </transforms:linear>
         <transforms:log transforms:offset="1"  transforms:decades="7.2247198959" >
           <data-type:parameter data-type:name="FL1-H" />
         </transforms:log>
         <transforms:log transforms:offset="1"  transforms:decades="7.2247198959" >
           <data-type:parameter data-type:name="FL2-H" />
         </transforms:log>
         <transforms:log transforms:offset="1"  transforms:decades="7.2247198959" >
           <data-type:parameter data-type:name="FL3-H" />
         </transforms:log>
         <transforms:log transforms:offset="1"  transforms:decades="7.2247198959" >
           <data-type:parameter data-type:name="FL4-H" />
         </transforms:log>
         <transforms:linear transforms:minRange="0"  transforms:maxRange="16777216"  gain="1" >
           <data-type:parameter data-type:name="Width" />
         </transforms:linear>
         <transforms:linear transforms:minRange="0"  transforms:maxRange="64"  gain="1" >
           <data-type:parameter data-type:name="Time" />
         </transforms:linear>
         <transforms:biex transforms:length="256"  transforms:maxRange="16777215.999999985"  transforms:neg="0"  transforms:width="-398.1071705535"  transforms:pos="6.2247198959" >
           <data-type:parameter data-type:name="Comp-FL1-A" />
         </transforms:biex>
         <transforms:biex transforms:length="256"  transforms:maxRange="16777215.999999985"  transforms:neg="0"  transforms:width="-158.4893192461"  transforms:pos="6.2247198959" >
           <data-type:parameter data-type:name="Comp-FL2-A" />
         </transforms:biex>
         <transforms:log transforms:offset="1"  transforms:decades="7.2247198959" >
           <data-type:parameter data-type:name="Comp-FL3-A" />
         </transforms:log>
         <transforms:log transforms:offset="1"  transforms:decades="7.2247198959" >
           <data-type:parameter data-type:name="Comp-FL4-A" />
         </transforms:log>
         <transforms:log transforms:offset="1"  transforms:decades="7.2247198959" >
           <data-type:parameter data-type:name="Comp-FL1-H" />
         </transforms:log>
         <transforms:log transforms:offset="1"  transforms:decades="7.2247198959" >
           <data-type:parameter data-type:name="Comp-FL2-H" />
         </transforms:log>
         <transforms:log transforms:offset="1"  transforms:decades="7.2247198959" >
           <data-type:parameter data-type:name="Comp-FL3-H" />
         </transforms:log>
         <transforms:log transforms:offset="1"  transforms:decades="7.2247198959" >
           <data-type:parameter data-type:name="Comp-FL4-H" />
         </transforms:log>
       </Transformations>
       <Keywords>
         <Keyword name="#SPACERS"  value="0000" />
         <Keyword name="$ENDANALYSIS"  value="0" />
         <Keyword name="$BEGINANALYSIS"  value="0" />
         <Keyword name="$ENDDATA"  value="676421" />
         <Keyword name="$BEGINDATA"  value="2461" />
         <Keyword name="$ENDSTEXT"  value="2460" />
         <Keyword name="$BEGINSTEXT"  value="58" />
         <Keyword name="$VOL"  value="3106" />
         <Keyword name="#ACQUISITIONTIMEMILLI"  value="14883" />
         <Keyword name="#ATIM"  value="14" />
         <Keyword name="$ETIM"  value="04:35:35:63" />
         <Keyword name="$BTIM"  value="04:35:20:78" />
         <Keyword name="$PROJ"  value="A07 MIX" />
         <Keyword name="$TIMESTEP"  value="0.1" />
         <Keyword name="#CFLOWCAPTUREDDATE"  value="0000000000000" />
         <Keyword name="$SPILLOVER"  value="8,3,4,5,6,9,10,11,12,1.000,0.100,0.000,0.000,0.000,0.000,0.000,0.000,0.000,1.000,0.000,0.000,0.000,0.000,0.000,0.000,0.000,0.000,1.000,0.000,0.000,0.000,0.000,0.000,0.000,0.000,0.000,1.000,0.000,0.000,0.000,0.000,0.000,0.000,0.000,0.000,1.000,0.100,0.000,0.000,0.000,0.000,0.000,0.000,0.000,1.000,0.000,0.000,0.000,0.000,0.000,0.000,0.000,0.000,1.000,0.000,0.000,0.000,0.000,0.000,0.000,0.000,0.000,1.000" />
         <Keyword name="#LASERCONFIGURATION"  value="3 Blue 1 Red" />
         <Keyword name="#CFLOW4COLORCOMP"  value="0,0.0,0.0,0.0,10.0,0,0.0,0.0,0.0,0.0,0,0.0,0.0,0.0,0.0,0" />
         <Keyword name="$CYT"  value="BD Accuri C6" />
         <Keyword name="$TOT"  value="12035" />
         <Keyword name="#P14VirtualGain"  value="1.0" />
         <Keyword name="#P13VirtualGain"  value="1.0" />
         <Keyword name="#P12VirtualGain"  value="1.0" />
         <Keyword name="#P11VirtualGain"  value="1.0" />
         <Keyword name="#P10VirtualGain"  value="1.0" />
         <Keyword name="#P9VirtualGain"  value="1.0" />
         <Keyword name="#P8VirtualGain"  value="1.0" />
         <Keyword name="#P7VirtualGain"  value="1.0" />
         <Keyword name="#P6VirtualGain"  value="1.0" />
         <Keyword name="#P5VirtualGain"  value="1.0" />
         <Keyword name="#P4VirtualGain"  value="1.0" />
         <Keyword name="#P3VirtualGain"  value="1.0" />
         <Keyword name="#P2VirtualGain"  value="1.0" />
         <Keyword name="#P1VirtualGain"  value="1.0" />
         <Keyword name="$P14S"  value="Time" />
         <Keyword name="$P13S"  value="Width" />
         <Keyword name="$P12S"  value="FL4-H" />
         <Keyword name="$P11S"  value="FL3-H" />
         <Keyword name="$P10S"  value="FL2-H" />
         <Keyword name="$P9S"  value="FL1-H" />
         <Keyword name="$P8S"  value="SSC-H" />
         <Keyword name="$P7S"  value="FSC-H" />
         <Keyword name="$P6S"  value="FL4-A" />
         <Keyword name="$P5S"  value="FL3-A" />
         <Keyword name="$P4S"  value="FL2-A" />
         <Keyword name="$P3S"  value="FL1-A" />
         <Keyword name="$P2S"  value="SSC-A" />
         <Keyword name="$P1S"  value="FSC-A" />
         <Keyword name="#CFLOWDECADES14"  value="7.224719870049579" />
         <Keyword name="$P14E"  value="0,0" />
         <Keyword name="#CFLOWDECADES13"  value="7.224719870049579" />
         <Keyword name="$P13E"  value="0,0" />
         <Keyword name="#CFLOWDECADES12"  value="7.224719870049579" />
         <Keyword name="$P12E"  value="0,0" />
         <Keyword name="#CFLOWDECADES11"  value="7.224719870049579" />
         <Keyword name="$P11E"  value="0,0" />
         <Keyword name="#CFLOWDECADES10"  value="7.224719870049579" />
         <Keyword name="$P10E"  value="0,0" />
         <Keyword name="#CFLOWDECADES9"  value="7.224719870049579" />
         <Keyword name="$P9E"  value="0,0" />
         <Keyword name="#CFLOWDECADES8"  value="7.224719870049579" />
         <Keyword name="$P8E"  value="0,0" />
         <Keyword name="#CFLOWDECADES7"  value="7.224719870049579" />
         <Keyword name="$P7E"  value="0,0" />
         <Keyword name="#CFLOWDECADES6"  value="7.224719870049579" />
         <Keyword name="$P6E"  value="0,0" />
         <Keyword name="#CFLOWDECADES5"  value="7.224719870049579" />
         <Keyword name="$P5E"  value="0,0" />
         <Keyword name="#CFLOWDECADES4"  value="7.224719870049579" />
         <Keyword name="$P4E"  value="0,0" />
         <Keyword name="#CFLOWDECADES3"  value="7.224719870049579" />
         <Keyword name="$P3E"  value="0,0" />
         <Keyword name="#CFLOWDECADES2"  value="7.224719870049579" />
         <Keyword name="$P2E"  value="0,0" />
         <Keyword name="#CFLOWDECADES1"  value="7.224719870049579" />
         <Keyword name="$P1E"  value="0,0" />
         <Keyword name="$P14N"  value="Time" />
         <Keyword name="$P13N"  value="Width" />
         <Keyword name="$P12N"  value="FL4-H" />
         <Keyword name="$P11N"  value="FL3-H" />
         <Keyword name="$P10N"  value="FL2-H" />
         <Keyword name="$P9N"  value="FL1-H" />
         <Keyword name="$P8N"  value="SSC-H" />
         <Keyword name="$P7N"  value="FSC-H" />
         <Keyword name="$P6N"  value="FL4-A" />
         <Keyword name="$P5N"  value="FL3-A" />
         <Keyword name="$P4N"  value="FL2-A" />
         <Keyword name="$P3N"  value="FL1-A" />
         <Keyword name="$P2N"  value="SSC-A" />
         <Keyword name="$P1N"  value="FSC-A" />
         <Keyword name="$P14R"  value="32" />
         <Keyword name="$P13R"  value="16777216" />
         <Keyword name="$P12R"  value="16777216" />
         <Keyword name="$P11R"  value="16777216" />
         <Keyword name="$P10R"  value="16777216" />
         <Keyword name="$P9R"  value="16777216" />
         <Keyword name="$P8R"  value="16777216" />
         <Keyword name="$P7R"  value="16777216" />
         <Keyword name="$P6R"  value="16777216" />
         <Keyword name="$P5R"  value="16777216" />
         <Keyword name="$P4R"  value="16777216" />
         <Keyword name="$P3R"  value="16777216" />
         <Keyword name="$P2R"  value="16777216" />
         <Keyword name="$P1R"  value="16777216" />
         <Keyword name="$P14B"  value="32" />
         <Keyword name="$P13B"  value="32" />
         <Keyword name="$P12B"  value="32" />
         <Keyword name="$P11B"  value="32" />
         <Keyword name="$P10B"  value="32" />
         <Keyword name="$P9B"  value="32" />
         <Keyword name="$P8B"  value="32" />
         <Keyword name="$P7B"  value="32" />
         <Keyword name="$P6B"  value="32" />
         <Keyword name="$P5B"  value="32" />
         <Keyword name="$P4B"  value="32" />
         <Keyword name="$P3B"  value="32" />
         <Keyword name="$P2B"  value="32" />
         <Keyword name="$P1B"  value="32" />
         <Keyword name="$PAR"  value="14" />
         <Keyword name="$NEXTDATA"  value="0" />
         <Keyword name="$BYTEORD"  value="4,3,2,1" />
         <Keyword name="$MODE"  value="L" />
         <Keyword name="$DATATYPE"  value="I" />
         <Keyword name="#SAMPLE"  value="MIX" />
         <Keyword name="$SMNO"  value="A7" />
         <Keyword name="$FIL"  value="A07 MIX.fcs" />
         <Keyword name="FJ_FCS_VERSION"  value="3" />
         <Keyword name="$P15N"  value="Comp-FL1-A" />
         <Keyword name="$P15S"  value="FL1-A" />
         <Keyword name="$P15R"  value="16777216" />
         <Keyword name="$P16N"  value="Comp-FL2-A" />
         <Keyword name="$P16S"  value="FL2-A" />
         <Keyword name="$P16R"  value="16777216" />
         <Keyword name="$P17N"  value="Comp-FL3-A" />
         <Keyword name="$P17S"  value="FL3-A" />
         <Keyword name="$P17R"  value="16777216" />
         <Keyword name="$P18N"  value="Comp-FL4-A" />
         <Keyword name="$P18S"  value="FL4-A" />
         <Keyword name="$P18R"  value="16777216" />
         <Keyword name="$P19N"  value="Comp-FL1-H" />
         <Keyword name="$P19S"  value="FL1-H" />
         <Keyword name="$P19R"  value="16777216" />
         <Keyword name="$P20N"  value="Comp-FL2-H" />
         <Keyword name="$P20S"  value="FL2-H" />
         <Keyword name="$P20R"  value="16777216" />
         <Keyword name="$P21N"  value="Comp-FL3-H" />
         <Keyword name="$P21S"  value="FL3-H" />
         <Keyword name="$P21R"  value="16777216" />
         <Keyword name="$P22N"  value="Comp-FL4-H" />
         <Keyword name="$P22S"  value="FL4-H" />
         <Keyword name="$P22R"  value="16777216" />
         <Keyword name="$P14G"  value="1.0" />
       </Keywords>
       <SampleNode name="A07 MIX.fcs"  annotation=""  owningGroup=""  expanded="1"  sortPriority="10"  count="12035"  sampleID="4" >
         <Graph smoothing="0"  backColor="#ffffff"  foreColor="#000000"  type="Pseudocolor"  fast="1"  rowCount="12035" >
           <Axis dimension="x"  name="FSC-A"  label=""  auto="auto" />
           <Axis dimension="y"  name="SSC-A"  label=""  auto="auto" />
           <GraphSettings level="5%"  smoothingHighResolution="1"  contourHighResolution="1"  histogramSmoothingCount="0"  graphResolution="256"  showOutliers="0"  drawLargeDots="0"  dotsToDraw="8000"  tint="le.chartfill.tinted.40"  lineWeight="le.lineweight.normal"  lineStyle="le.linestyle.solid" />
           <GraphEnvironment showGrid="0"  showAxes="tnlTNL"  showGates="1"  showFreqOnPlots="1"  showGateNameOnPlots="1"  showMedians="0"  showUncomped="0"  addEventParam="0"  lastYAxisName="" >
             <TextTraits font="SansSerif"  size="12"  name="Labels"  style="plain"  color="#000000"  background="#00ffffff"  just="left" />
             <TextTraits font="SansSerif"  size="12"  name="LayoutGates"  style="plain"  color="#000000"  background="#00ffffff"  just="left" />
             <TextTraits font="SansSerif"  size="10"  name="Numbers"  style="plain"  color="#000000"  background="#00ffffff"  just="left" />
             <TextTraits font="SansSerif"  size="10"  name="Legend"  style="plain"  color="#000000"  background="#00ffffff"  just="left" />
           </GraphEnvironment>
         </Graph>
         <Subpopulations>
           <Population name="GATE1"  annotation=""  owningGroup="All Samples"  expanded="1"  sortPriority="10"  count="10211" >
             <Graph smoothing="0"  backColor="#ffffff"  foreColor="#000000"  type="Pseudocolor"  fast="1"  rowCount="12035" >
               <Axis dimension="x"  name="FSC-A"  label=""  auto="auto" />
               <Axis dimension="y"  name="SSC-A"  label=""  auto="auto" />
               <GraphSettings level="5%"  smoothingHighResolution="1"  contourHighResolution="1"  histogramSmoothingCount="0"  graphResolution="256"  showOutliers="0"  drawLargeDots="0"  dotsToDraw="8000"  tint="le.chartfill.tinted.40"  lineWeight="le.lineweight.normal"  lineStyle="le.linestyle.solid" />
               <GraphEnvironment showGrid="0"  showAxes="tnlTNL"  showGates="1"  showFreqOnPlots="1"  showGateNameOnPlots="1"  showMedians="0"  showUncomped="0"  addEventParam="0"  lastYAxisName="" >
                 <TextTraits font="SansSerif"  size="12"  name="Labels"  style="plain"  color="#000000"  background="#00ffffff"  just="left" />
                 <TextTraits font="SansSerif"  size="12"  name="LayoutGates"  style="plain"  color="#000000"  background="#00ffffff"  just="left" />
                 <TextTraits font="SansSerif"  size="10"  name="Numbers"  style="plain"  color="#000000"  background="#00ffffff"  just="left" />
                 <TextTraits font="SansSerif"  size="10"  name="Legend"  style="plain"  color="#000000"  background="#00ffffff"  just="left" />
                 <WindowPosition x="729"  y="466"  width="390"  height="520"  displayed="1"  panelState="---" />
               </GraphEnvironment>
               <WindowPosition x="729"  y="466"  width="390"  height="520"  displayed="1" />
             </Graph>
             <Gate gating:id="ID1838103749" >
               <gating:PolygonGate eventsInside="1"  annoOffsetX="0"  annoOffsetY="0"  tint="#000000"  isTinted="0"  lineWeight="Normal"  userDefined="1"  quadId="-1"  gateResolution="256" >
                 <gating:dimension>
                   <data-type:fcs-dimension data-type:name="FSC-A" />
                 </gating:dimension>
                 <gating:dimension>
                   <data-type:fcs-dimension data-type:name="SSC-A" />
                 </gating:dimension>
                 <gating:vertex>
                   <gating:coordinate data-type:value="2182402.0813008132" />
                   <gating:coordinate data-type:value="149796.5714285714" />
                 </gating:vertex>
                 <gating:vertex>
                   <gating:coordinate data-type:value="1705001.6260162601" />
                   <gating:coordinate data-type:value="898779.4285714285" />
                 </gating:vertex>
                 <gating:vertex>
                   <gating:coordinate data-type:value="1705001.6260162601" />
                   <gating:coordinate data-type:value="2022253.7142857143" />
                 </gating:vertex>
                 <gating:vertex>
                   <gating:coordinate data-type:value="2114202.0162601625" />
                   <gating:coordinate data-type:value="2846134.8571428573" />
                 </gating:vertex>
                 <gating:vertex>
                   <gating:coordinate data-type:value="3000802.861788618" />
                   <gating:coordinate data-type:value="3370422.8571428573" />
                 </gating:vertex>
                 <gating:vertex>
                   <gating:coordinate data-type:value="3819203.6422764226" />
                   <gating:coordinate data-type:value="3744914.285714286" />
                 </gating:vertex>
                 <gating:vertex>
                   <gating:coordinate data-type:value="4705804.4878048785" />
                   <gating:coordinate data-type:value="3969609.1428571427" />
                 </gating:vertex>
                 <gating:vertex>
                   <gating:coordinate data-type:value="5728805.463414635" />
                   <gating:coordinate data-type:value="4119405.714285714" />
                 </gating:vertex>
                 <gating:vertex>
                   <gating:coordinate data-type:value="6547206.243902439" />
                   <gating:coordinate data-type:value="4493897.142857143" />
                 </gating:vertex>
                 <gating:vertex>
                   <gating:coordinate data-type:value="7433807.089430895" />
                   <gating:coordinate data-type:value="4718592" />
                 </gating:vertex>
                 <gating:vertex>
                   <gating:coordinate data-type:value="8252207.869918699" />
                   <gating:coordinate data-type:value="5093083.428571428" />
                 </gating:vertex>
                 <gating:vertex>
                   <gating:coordinate data-type:value="9138808.715447154" />
                   <gating:coordinate data-type:value="5242880" />
                 </gating:vertex>
                 <gating:vertex>
                   <gating:coordinate data-type:value="10161809.69105691" />
                   <gating:coordinate data-type:value="5467574.857142857" />
                 </gating:vertex>
                 <gating:vertex>
                   <gating:coordinate data-type:value="10980210.471544715" />
                   <gating:coordinate data-type:value="5617371.428571428" />
                 </gating:vertex>
                 <gating:vertex>
                   <gating:coordinate data-type:value="11866811.31707317" />
                   <gating:coordinate data-type:value="5617371.428571428" />
                 </gating:vertex>
                 <gating:vertex>
                   <gating:coordinate data-type:value="12685212.097560976" />
                   <gating:coordinate data-type:value="5842066.285714285" />
                 </gating:vertex>
                 <gating:vertex>
                   <gating:coordinate data-type:value="13571812.943089431" />
                   <gating:coordinate data-type:value="5991862.857142857" />
                 </gating:vertex>
                 <gating:vertex>
                   <gating:coordinate data-type:value="14594813.918699186" />
                   <gating:coordinate data-type:value="5692269.714285715" />
                 </gating:vertex>
                 <gating:vertex>
                   <gating:coordinate data-type:value="15072214.373983739" />
                   <gating:coordinate data-type:value="4943286.857142857" />
                 </gating:vertex>
                 <gating:vertex>
                   <gating:coordinate data-type:value="15413214.699186992" />
                   <gating:coordinate data-type:value="4044507.4285714286" />
                 </gating:vertex>
                 <gating:vertex>
                   <gating:coordinate data-type:value="15617814.894308943" />
                   <gating:coordinate data-type:value="3070829.714285714" />
                 </gating:vertex>
                 <gating:vertex>
                   <gating:coordinate data-type:value="15004014.30894309" />
                   <gating:coordinate data-type:value="2022253.7142857143" />
                 </gating:vertex>
                 <gating:vertex>
                   <gating:coordinate data-type:value="14458413.788617887" />
                   <gating:coordinate data-type:value="1273270.857142857" />
                 </gating:vertex>
                 <gating:vertex>
                   <gating:coordinate data-type:value="13640013.008130081" />
                   <gating:coordinate data-type:value="1123474.2857142857" />
                 </gating:vertex>
                 <gating:vertex>
                   <gating:coordinate data-type:value="12753412.162601626" />
                   <gating:coordinate data-type:value="1123474.2857142857" />
                 </gating:vertex>
                 <gating:vertex>
                   <gating:coordinate data-type:value="11730411.18699187" />
                   <gating:coordinate data-type:value="898779.4285714285" />
                 </gating:vertex>
                 <gating:vertex>
                   <gating:coordinate data-type:value="10912010.406504065" />
                   <gating:coordinate data-type:value="748982.8571428572" />
                 </gating:vertex>
                 <gating:vertex>
                   <gating:coordinate data-type:value="10025409.56097561" />
                   <gating:coordinate data-type:value="748982.8571428572" />
                 </gating:vertex>
                 <gating:vertex>
                   <gating:coordinate data-type:value="9207008.780487806" />
                   <gating:coordinate data-type:value="374491.4285714286" />
                 </gating:vertex>
                 <gating:vertex>
                   <gating:coordinate data-type:value="8320407.934959349" />
                   <gating:coordinate data-type:value="149796.5714285714" />
                 </gating:vertex>
                 <gating:vertex>
                   <gating:coordinate data-type:value="7502007.154471545" />
                   <gating:coordinate data-type:value="-224694.8571428571" />
                 </gating:vertex>
                 <gating:vertex>
                   <gating:coordinate data-type:value="6615406.308943089" />
                   <gating:coordinate data-type:value="-599186.2857142857" />
                 </gating:vertex>
                 <gating:vertex>
                   <gating:coordinate data-type:value="5592405.333333333" />
                   <gating:coordinate data-type:value="-599186.2857142857" />
                 </gating:vertex>
                 <gating:vertex>
                   <gating:coordinate data-type:value="4569404.357723577" />
                   <gating:coordinate data-type:value="-599186.2857142857" />
                 </gating:vertex>
                 <gating:vertex>
                   <gating:coordinate data-type:value="3751003.5772357723" />
                   <gating:coordinate data-type:value="-449389.7142857143" />
                 </gating:vertex>
                 <gating:vertex>
                   <gating:coordinate data-type:value="2864402.7317073173" />
                   <gating:coordinate data-type:value="-74898.2857142857" />
                 </gating:vertex>
                 <gating:vertex>
                   <gating:coordinate data-type:value="2046001.9512195121" />
                   <gating:coordinate data-type:value="299593.1428571428" />
                 </gating:vertex>
                 <gating:vertex>
                   <gating:coordinate data-type:value="2046001.9512195121" />
                   <gating:coordinate data-type:value="299593.1428571428" />
                 </gating:vertex>
               </gating:PolygonGate>
             </Gate>
             <Subpopulations>
               <Population name="Q1: FL1-A- , FL2-A+"  annotation=""  owningGroup="All Samples"  expanded="1"  sortPriority="10"  count="1739" >
                 <Graph smoothing="0"  backColor="#ffffff"  foreColor="#000000"  type="Pseudocolor"  fast="1"  rowCount="12035" >
                   <Axis dimension="x"  name="Comp-FL1-A"  label=""  auto="auto" />
                   <Axis dimension="y"  name="Comp-FL2-A"  label=""  auto="auto" />
                   <GraphSettings level="5%"  smoothingHighResolution="1"  contourHighResolution="1"  histogramSmoothingCount="0"  graphResolution="256"  showOutliers="0"  drawLargeDots="0"  dotsToDraw="8000"  tint="le.chartfill.tinted.40"  lineWeight="le.lineweight.normal"  lineStyle="le.linestyle.solid" />
                   <GraphEnvironment showGrid="0"  showAxes="tnlTNL"  showGates="1"  showFreqOnPlots="1"  showGateNameOnPlots="1"  showMedians="0"  showUncomped="0"  addEventParam="0"  lastYAxisName="" >
                    <TextTraits font="SansSerif"  size="12"  name="Labels"  style="plain"  color="#000000"  background="#00ffffff"  just="left" />
                    <TextTraits font="SansSerif"  size="12"  name="LayoutGates"  style="plain"  color="#000000"  background="#00ffffff"  just="left" />
                    <TextTraits font="SansSerif"  size="10"  name="Numbers"  style="plain"  color="#000000"  background="#00ffffff"  just="left" />
                    <TextTraits font="SansSerif"  size="10"  name="Legend"  style="plain"  color="#000000"  background="#00ffffff"  just="left" />
                    <WindowPosition x="729"  y="466"  width="390"  height="520"  displayed="1"  panelState="---" />
                   </GraphEnvironment>
                 </Graph>
                 <Gate gating:id="ID894843723"  gating:parent_id="ID1838103749" >
                   <gating:RectangleGate eventsInside="1"  annoOffsetX="0"  annoOffsetY="0"  tint="#000000"  isTinted="0"  lineWeight="Normal"  userDefined="1"  percentX="0"  percentY="0" >
                    <gating:dimension gating:max="106973.84154239247" >
                    <data-type:fcs-dimension data-type:name="Comp-FL1-A" />
                    </gating:dimension>
                    <gating:dimension gating:min="3240.981570273088" >
                    <data-type:fcs-dimension data-type:name="Comp-FL2-A" />
                    </gating:dimension>
                   </gating:RectangleGate>
                 </Gate>
               </Population>
               <Population name="Q2: FL1-A+ , FL2-A+"  annotation=""  owningGroup="All Samples"  expanded="1"  sortPriority="10"  count="1415" >
                 <Graph smoothing="0"  backColor="#ffffff"  foreColor="#000000"  type="Pseudocolor"  fast="1"  rowCount="12035" >
                   <Axis dimension="x"  name="Comp-FL1-A"  label=""  auto="auto" />
                   <Axis dimension="y"  name="Comp-FL2-A"  label=""  auto="auto" />
                   <GraphSettings level="5%"  smoothingHighResolution="1"  contourHighResolution="1"  histogramSmoothingCount="0"  graphResolution="256"  showOutliers="0"  drawLargeDots="0"  dotsToDraw="8000"  tint="le.chartfill.tinted.40"  lineWeight="le.lineweight.normal"  lineStyle="le.linestyle.solid" />
                   <GraphEnvironment showGrid="0"  showAxes="tnlTNL"  showGates="1"  showFreqOnPlots="1"  showGateNameOnPlots="1"  showMedians="0"  showUncomped="0"  addEventParam="0"  lastYAxisName="" >
                    <TextTraits font="SansSerif"  size="12"  name="Labels"  style="plain"  color="#000000"  background="#00ffffff"  just="left" />
                    <TextTraits font="SansSerif"  size="12"  name="LayoutGates"  style="plain"  color="#000000"  background="#00ffffff"  just="left" />
                    <TextTraits font="SansSerif"  size="10"  name="Numbers"  style="plain"  color="#000000"  background="#00ffffff"  just="left" />
                    <TextTraits font="SansSerif"  size="10"  name="Legend"  style="plain"  color="#000000"  background="#00ffffff"  just="left" />
                    <WindowPosition x="729"  y="466"  width="390"  height="520"  displayed="1"  panelState="---" />
                   </GraphEnvironment>
                 </Graph>
                 <Gate gating:id="ID810472520"  gating:parent_id="ID1838103749" >
                   <gating:RectangleGate eventsInside="1"  annoOffsetX="0"  annoOffsetY="0"  tint="#000000"  isTinted="0"  lineWeight="Normal"  userDefined="1"  percentX="0"  percentY="0" >
                    <gating:dimension gating:min="106973.84154239247" >
                    <data-type:fcs-dimension data-type:name="Comp-FL1-A" />
                    </gating:dimension>
                    <gating:dimension gating:min="3240.981570273088" >
                    <data-type:fcs-dimension data-type:name="Comp-FL2-A" />
                    </gating:dimension>
                   </gating:RectangleGate>
                 </Gate>
               </Population>
               <Population name="Q3: FL1-A+ , FL2-A-"  annotation=""  owningGroup="All Samples"  expanded="1"  sortPriority="10"  count="45" >
                 <Graph smoothing="0"  backColor="#ffffff"  foreColor="#000000"  type="Pseudocolor"  fast="1"  rowCount="12035" >
                   <Axis dimension="x"  name="Comp-FL1-A"  label=""  auto="auto" />
                   <Axis dimension="y"  name="Comp-FL2-A"  label=""  auto="auto" />
                   <GraphSettings level="5%"  smoothingHighResolution="1"  contourHighResolution="1"  histogramSmoothingCount="0"  graphResolution="256"  showOutliers="0"  drawLargeDots="0"  dotsToDraw="8000"  tint="le.chartfill.tinted.40"  lineWeight="le.lineweight.normal"  lineStyle="le.linestyle.solid" />
                   <GraphEnvironment showGrid="0"  showAxes="tnlTNL"  showGates="1"  showFreqOnPlots="1"  showGateNameOnPlots="1"  showMedians="0"  showUncomped="0"  addEventParam="0"  lastYAxisName="" >
                    <TextTraits font="SansSerif"  size="12"  name="Labels"  style="plain"  color="#000000"  background="#00ffffff"  just="left" />
                    <TextTraits font="SansSerif"  size="12"  name="LayoutGates"  style="plain"  color="#000000"  background="#00ffffff"  just="left" />
                    <TextTraits font="SansSerif"  size="10"  name="Numbers"  style="plain"  color="#000000"  background="#00ffffff"  just="left" />
                    <TextTraits font="SansSerif"  size="10"  name="Legend"  style="plain"  color="#000000"  background="#00ffffff"  just="left" />
                    <WindowPosition x="729"  y="466"  width="390"  height="520"  displayed="1"  panelState="---" />
                   </GraphEnvironment>
                 </Graph>
                 <Gate gating:id="ID122870719"  gating:parent_id="ID1838103749" >
                   <gating:RectangleGate eventsInside="1"  annoOffsetX="0"  annoOffsetY="0"  tint="#000000"  isTinted="0"  lineWeight="Normal"  userDefined="1"  percentX="0"  percentY="0" >
                    <gating:dimension gating:min="106973.84154239247" >
                    <data-type:fcs-dimension data-type:name="Comp-FL1-A" />
                    </gating:dimension>
                    <gating:dimension gating:max="3240.981570273088" >
                    <data-type:fcs-dimension data-type:name="Comp-FL2-A" />
                    </gating:dimension>
                   </gating:RectangleGate>
                 </Gate>
               </Population>
               <Population name="Q4: FL1-A- , FL2-A-"  annotation=""  owningGroup="All Samples"  expanded="1"  sortPriority="10"  count="7012" >
                 <Graph smoothing="0"  backColor="#ffffff"  foreColor="#000000"  type="Pseudocolor"  fast="1"  rowCount="12035" >
                   <Axis dimension="x"  name="Comp-FL1-A"  label=""  auto="auto" />
                   <Axis dimension="y"  name="Comp-FL2-A"  label=""  auto="auto" />
                   <GraphSettings level="5%"  smoothingHighResolution="1"  contourHighResolution="1"  histogramSmoothingCount="0"  graphResolution="256"  showOutliers="0"  drawLargeDots="0"  dotsToDraw="8000"  tint="le.chartfill.tinted.40"  lineWeight="le.lineweight.normal"  lineStyle="le.linestyle.solid" />
                   <GraphEnvironment showGrid="0"  showAxes="tnlTNL"  showGates="1"  showFreqOnPlots="1"  showGateNameOnPlots="1"  showMedians="0"  showUncomped="0"  addEventParam="0"  lastYAxisName="" >
                    <TextTraits font="SansSerif"  size="12"  name="Labels"  style="plain"  color="#000000"  background="#00ffffff"  just="left" />
                    <TextTraits font="SansSerif"  size="12"  name="LayoutGates"  style="plain"  color="#000000"  background="#00ffffff"  just="left" />
                    <TextTraits font="SansSerif"  size="10"  name="Numbers"  style="plain"  color="#000000"  background="#00ffffff"  just="left" />
                    <TextTraits font="SansSerif"  size="10"  name="Legend"  style="plain"  color="#000000"  background="#00ffffff"  just="left" />
                    <WindowPosition x="729"  y="466"  width="390"  height="520"  displayed="1"  panelState="---" />
                   </GraphEnvironment>
                 </Graph>
                 <Gate gating:id="ID1356389466"  gating:parent_id="ID1838103749" >
                   <gating:RectangleGate eventsInside="1"  annoOffsetX="0"  annoOffsetY="0"  tint="#000000"  isTinted="0"  lineWeight="Normal"  userDefined="1"  percentX="0"  percentY="0" >
                    <gating:dimension gating:max="106973.84154239247" >
                    <data-type:fcs-dimension data-type:name="Comp-FL1-A" />
                    </gating:dimension>
                    <gating:dimension gating:max="3240.981570273088" >
                    <data-type:fcs-dimension data-type:name="Comp-FL2-A" />
                    </gating:dimension>
                   </gating:RectangleGate>
                 </Gate>
               </Population>
             </Subpopulations>
           </Population>
         </Subpopulations>
       </SampleNode>
     </Sample>
     <Sample>
       <DataSet uri="file:/D:/M/马文超/肿瘤医院project%205分-2%20M6A/Manuscript-M6A/Data/apoptosis/RAWDATA/PC9GR/control.fcs"  sampleID="2" />
       <transforms:spilloverMatrix prefix="Comp-"  name="Acquisition-defined"  editable="0"  color="#c0c0c0"  version="FlowJo-10.0.7r2"  status="FINALIZED"  transforms:id="14eca605-4524-47f9-bc1c-64adcc4f7364"  suffix="" >
         <data-type:parameters>
           <data-type:parameter data-type:name="FL1-A" />
           <data-type:parameter data-type:name="FL2-A" />
           <data-type:parameter data-type:name="FL3-A" />
           <data-type:parameter data-type:name="FL4-A" />
           <data-type:parameter data-type:name="FL1-H" />
           <data-type:parameter data-type:name="FL2-H" />
           <data-type:parameter data-type:name="FL3-H" />
           <data-type:parameter data-type:name="FL4-H" />
         </data-type:parameters>
         <transforms:spillover data-type:parameter="FL1-A" >
           <transforms:coefficient data-type:parameter="FL1-A"  transforms:value="1" />
           <transforms:coefficient data-type:parameter="FL2-A"  transforms:value="0.1000000015" />
           <transforms:coefficient data-type:parameter="FL3-A"  transforms:value="0" />
           <transforms:coefficient data-type:parameter="FL4-A"  transforms:value="0" />
           <transforms:coefficient data-type:parameter="FL1-H"  transforms:value="0" />
           <transforms:coefficient data-type:parameter="FL2-H"  transforms:value="0" />
           <transforms:coefficient data-type:parameter="FL3-H"  transforms:value="0" />
           <transforms:coefficient data-type:parameter="FL4-H"  transforms:value="0" />
         </transforms:spillover>
         <transforms:spillover data-type:parameter="FL2-A" >
           <transforms:coefficient data-type:parameter="FL1-A"  transforms:value="0" />
           <transforms:coefficient data-type:parameter="FL2-A"  transforms:value="1" />
           <transforms:coefficient data-type:parameter="FL3-A"  transforms:value="0" />
           <transforms:coefficient data-type:parameter="FL4-A"  transforms:value="0" />
           <transforms:coefficient data-type:parameter="FL1-H"  transforms:value="0" />
           <transforms:coefficient data-type:parameter="FL2-H"  transforms:value="0" />
           <transforms:coefficient data-type:parameter="FL3-H"  transforms:value="0" />
           <transforms:coefficient data-type:parameter="FL4-H"  transforms:value="0" />
         </transforms:spillover>
         <transforms:spillover data-type:parameter="FL3-A" >
           <transforms:coefficient data-type:parameter="FL1-A"  transforms:value="0" />
           <transforms:coefficient data-type:parameter="FL2-A"  transforms:value="0" />
           <transforms:coefficient data-type:parameter="FL3-A"  transforms:value="1" />
           <transforms:coefficient data-type:parameter="FL4-A"  transforms:value="0" />
           <transforms:coefficient data-type:parameter="FL1-H"  transforms:value="0" />
           <transforms:coefficient data-type:parameter="FL2-H"  transforms:value="0" />
           <transforms:coefficient data-type:parameter="FL3-H"  transforms:value="0" />
           <transforms:coefficient data-type:parameter="FL4-H"  transforms:value="0" />
         </transforms:spillover>
         <transforms:spillover data-type:parameter="FL4-A" >
           <transforms:coefficient data-type:parameter="FL1-A"  transforms:value="0" />
           <transforms:coefficient data-type:parameter="FL2-A"  transforms:value="0" />
           <transforms:coefficient data-type:parameter="FL3-A"  transforms:value="0" />
           <transforms:coefficient data-type:parameter="FL4-A"  transforms:value="1" />
           <transforms:coefficient data-type:parameter="FL1-H"  transforms:value="0" />
           <transforms:coefficient data-type:parameter="FL2-H"  transforms:value="0" />
           <transforms:coefficient data-type:parameter="FL3-H"  transforms:value="0" />
           <transforms:coefficient data-type:parameter="FL4-H"  transforms:value="0" />
         </transforms:spillover>
         <transforms:spillover data-type:parameter="FL1-H" >
           <transforms:coefficient data-type:parameter="FL1-A"  transforms:value="0" />
           <transforms:coefficient data-type:parameter="FL2-A"  transforms:value="0" />
           <transforms:coefficient data-type:parameter="FL3-A"  transforms:value="0" />
           <transforms:coefficient data-type:parameter="FL4-A"  transforms:value="0" />
           <transforms:coefficient data-type:parameter="FL1-H"  transforms:value="1" />
           <transforms:coefficient data-type:parameter="FL2-H"  transforms:value="0.1000000015" />
           <transforms:coefficient data-type:parameter="FL3-H"  transforms:value="0" />
           <transforms:coefficient data-type:parameter="FL4-H"  transforms:value="0" />
         </transforms:spillover>
         <transforms:spillover data-type:parameter="FL2-H" >
           <transforms:coefficient data-type:parameter="FL1-A"  transforms:value="0" />
           <transforms:coefficient data-type:parameter="FL2-A"  transforms:value="0" />
           <transforms:coefficient data-type:parameter="FL3-A"  transforms:value="0" />
           <transforms:coefficient data-type:parameter="FL4-A"  transforms:value="0" />
           <transforms:coefficient data-type:parameter="FL1-H"  transforms:value="0" />
           <transforms:coefficient data-type:parameter="FL2-H"  transforms:value="1" />
           <transforms:coefficient data-type:parameter="FL3-H"  transforms:value="0" />
           <transforms:coefficient data-type:parameter="FL4-H"  transforms:value="0" />
         </transforms:spillover>
         <transforms:spillover data-type:parameter="FL3-H" >
           <transforms:coefficient data-type:parameter="FL1-A"  transforms:value="0" />
           <transforms:coefficient data-type:parameter="FL2-A"  transforms:value="0" />
           <transforms:coefficient data-type:parameter="FL3-A"  transforms:value="0" />
           <transforms:coefficient data-type:parameter="FL4-A"  transforms:value="0" />
           <transforms:coefficient data-type:parameter="FL1-H"  transforms:value="0" />
           <transforms:coefficient data-type:parameter="FL2-H"  transforms:value="0" />
           <transforms:coefficient data-type:parameter="FL3-H"  transforms:value="1" />
           <transforms:coefficient data-type:parameter="FL4-H"  transforms:value="0" />
         </transforms:spillover>
         <transforms:spillover data-type:parameter="FL4-H" >
           <transforms:coefficient data-type:parameter="FL1-A"  transforms:value="0" />
           <transforms:coefficient data-type:parameter="FL2-A"  transforms:value="0" />
           <transforms:coefficient data-type:parameter="FL3-A"  transforms:value="0" />
           <transforms:coefficient data-type:parameter="FL4-A"  transforms:value="0" />
           <transforms:coefficient data-type:parameter="FL1-H"  transforms:value="0" />
           <transforms:coefficient data-type:parameter="FL2-H"  transforms:value="0" />
           <transforms:coefficient data-type:parameter="FL3-H"  transforms:value="0" />
           <transforms:coefficient data-type:parameter="FL4-H"  transforms:value="1" />
         </transforms:spillover>
       </transforms:spilloverMatrix>
       <Transformations>
         <transforms:linear transforms:minRange="0"  transforms:maxRange="16777216"  gain="1" >
           <data-type:parameter data-type:name="FSC-A" />
         </transforms:linear>
         <transforms:linear transforms:minRange="0"  transforms:maxRange="16777216"  gain="1" >
           <data-type:parameter data-type:name="SSC-A" />
         </transforms:linear>
         <transforms:biex transforms:length="256"  transforms:maxRange="16777215.999999985"  transforms:neg="0"  transforms:width="-398.1071705535"  transforms:pos="6.2247198959" >
           <data-type:parameter data-type:name="FL1-A" />
         </transforms:biex>
         <transforms:biex transforms:length="256"  transforms:maxRange="16777215.999999985"  transforms:neg="0"  transforms:width="-158.4893192461"  transforms:pos="6.2247198959" >
           <data-type:parameter data-type:name="FL2-A" />
         </transforms:biex>
         <transforms:log transforms:offset="1"  transforms:decades="7.2247198959" >
           <data-type:parameter data-type:name="FL3-A" />
         </transforms:log>
         <transforms:log transforms:offset="1"  transforms:decades="7.2247198959" >
           <data-type:parameter data-type:name="FL4-A" />
         </transforms:log>
         <transforms:linear transforms:minRange="0"  transforms:maxRange="16777216"  gain="1" >
           <data-type:parameter data-type:name="FSC-H" />
         </transforms:linear>
         <transforms:linear transforms:minRange="0"  transforms:maxRange="16777216"  gain="1" >
           <data-type:parameter data-type:name="SSC-H" />
         </transforms:linear>
         <transforms:log transforms:offset="1"  transforms:decades="7.2247198959" >
           <data-type:parameter data-type:name="FL1-H" />
         </transforms:log>
         <transforms:log transforms:offset="1"  transforms:decades="7.2247198959" >
           <data-type:parameter data-type:name="FL2-H" />
         </transforms:log>
         <transforms:log transforms:offset="1"  transforms:decades="7.2247198959" >
           <data-type:parameter data-type:name="FL3-H" />
         </transforms:log>
         <transforms:log transforms:offset="1"  transforms:decades="7.2247198959" >
           <data-type:parameter data-type:name="FL4-H" />
         </transforms:log>
         <transforms:linear transforms:minRange="0"  transforms:maxRange="16777216"  gain="1" >
           <data-type:parameter data-type:name="Width" />
         </transforms:linear>
         <transforms:linear transforms:minRange="0"  transforms:maxRange="64"  gain="1" >
           <data-type:parameter data-type:name="Time" />
         </transforms:linear>
         <transforms:biex transforms:length="256"  transforms:maxRange="16777215.999999985"  transforms:neg="0"  transforms:width="-398.1071705535"  transforms:pos="6.2247198959" >
           <data-type:parameter data-type:name="Comp-FL1-A" />
         </transforms:biex>
         <transforms:biex transforms:length="256"  transforms:maxRange="16777215.999999985"  transforms:neg="0"  transforms:width="-158.4893192461"  transforms:pos="6.2247198959" >
           <data-type:parameter data-type:name="Comp-FL2-A" />
         </transforms:biex>
         <transforms:log transforms:offset="1"  transforms:decades="7.2247198959" >
           <data-type:parameter data-type:name="Comp-FL3-A" />
         </transforms:log>
         <transforms:log transforms:offset="1"  transforms:decades="7.2247198959" >
           <data-type:parameter data-type:name="Comp-FL4-A" />
         </transforms:log>
         <transforms:log transforms:offset="1"  transforms:decades="7.2247198959" >
           <data-type:parameter data-type:name="Comp-FL1-H" />
         </transforms:log>
         <transforms:log transforms:offset="1"  transforms:decades="7.2247198959" >
           <data-type:parameter data-type:name="Comp-FL2-H" />
         </transforms:log>
         <transforms:log transforms:offset="1"  transforms:decades="7.2247198959" >
           <data-type:parameter data-type:name="Comp-FL3-H" />
         </transforms:log>
         <transforms:log transforms:offset="1"  transforms:decades="7.2247198959" >
           <data-type:parameter data-type:name="Comp-FL4-H" />
         </transforms:log>
       </Transformations>
       <Keywords>
         <Keyword name="#SPACERS"  value="0000" />
         <Keyword name="$ENDANALYSIS"  value="0" />
         <Keyword name="$BEGINANALYSIS"  value="0" />
         <Keyword name="$ENDDATA"  value="690692" />
         <Keyword name="$BEGINDATA"  value="2452" />
         <Keyword name="$ENDSTEXT"  value="2451" />
         <Keyword name="$BEGINSTEXT"  value="58" />
         <Keyword name="$VOL"  value="8569" />
         <Keyword name="#ACQUISITIONTIMEMILLI"  value="39843" />
         <Keyword name="#ATIM"  value="39" />
         <Keyword name="$ETIM"  value="04:24:06:44" />
         <Keyword name="$BTIM"  value="04:23:26:63" />
         <Keyword name="$PROJ"  value="A02" />
         <Keyword name="$TIMESTEP"  value="0.1" />
         <Keyword name="#CFLOWCAPTUREDDATE"  value="0000000000000" />
         <Keyword name="$SPILLOVER"  value="8,3,4,5,6,9,10,11,12,1.000,0.100,0.000,0.000,0.000,0.000,0.000,0.000,0.000,1.000,0.000,0.000,0.000,0.000,0.000,0.000,0.000,0.000,1.000,0.000,0.000,0.000,0.000,0.000,0.000,0.000,0.000,1.000,0.000,0.000,0.000,0.000,0.000,0.000,0.000,0.000,1.000,0.100,0.000,0.000,0.000,0.000,0.000,0.000,0.000,1.000,0.000,0.000,0.000,0.000,0.000,0.000,0.000,0.000,1.000,0.000,0.000,0.000,0.000,0.000,0.000,0.000,0.000,1.000" />
         <Keyword name="#LASERCONFIGURATION"  value="3 Blue 1 Red" />
         <Keyword name="#CFLOW4COLORCOMP"  value="0,0.0,0.0,0.0,10.0,0,0.0,0.0,0.0,0.0,0,0.0,0.0,0.0,0.0,0" />
         <Keyword name="$CYT"  value="BD Accuri C6" />
         <Keyword name="$TOT"  value="12290" />
         <Keyword name="#P14VirtualGain"  value="1.0" />
         <Keyword name="#P13VirtualGain"  value="1.0" />
         <Keyword name="#P12VirtualGain"  value="1.0" />
         <Keyword name="#P11VirtualGain"  value="1.0" />
         <Keyword name="#P10VirtualGain"  value="1.0" />
         <Keyword name="#P9VirtualGain"  value="1.0" />
         <Keyword name="#P8VirtualGain"  value="1.0" />
         <Keyword name="#P7VirtualGain"  value="1.0" />
         <Keyword name="#P6VirtualGain"  value="1.0" />
         <Keyword name="#P5VirtualGain"  value="1.0" />
         <Keyword name="#P4VirtualGain"  value="1.0" />
         <Keyword name="#P3VirtualGain"  value="1.0" />
         <Keyword name="#P2VirtualGain"  value="1.0" />
         <Keyword name="#P1VirtualGain"  value="1.0" />
         <Keyword name="$P14S"  value="Time" />
         <Keyword name="$P13S"  value="Width" />
         <Keyword name="$P12S"  value="FL4-H" />
         <Keyword name="$P11S"  value="FL3-H" />
         <Keyword name="$P10S"  value="FL2-H" />
         <Keyword name="$P9S"  value="FL1-H" />
         <Keyword name="$P8S"  value="SSC-H" />
         <Keyword name="$P7S"  value="FSC-H" />
         <Keyword name="$P6S"  value="FL4-A" />
         <Keyword name="$P5S"  value="FL3-A" />
         <Keyword name="$P4S"  value="FL2-A" />
         <Keyword name="$P3S"  value="FL1-A" />
         <Keyword name="$P2S"  value="SSC-A" />
         <Keyword name="$P1S"  value="FSC-A" />
         <Keyword name="#CFLOWDECADES14"  value="7.224719870049579" />
         <Keyword name="$P14E"  value="0,0" />
         <Keyword name="#CFLOWDECADES13"  value="7.224719870049579" />
         <Keyword name="$P13E"  value="0,0" />
         <Keyword name="#CFLOWDECADES12"  value="7.224719870049579" />
         <Keyword name="$P12E"  value="0,0" />
         <Keyword name="#CFLOWDECADES11"  value="7.224719870049579" />
         <Keyword name="$P11E"  value="0,0" />
         <Keyword name="#CFLOWDECADES10"  value="7.224719870049579" />
         <Keyword name="$P10E"  value="0,0" />
         <Keyword name="#CFLOWDECADES9"  value="7.224719870049579" />
         <Keyword name="$P9E"  value="0,0" />
         <Keyword name="#CFLOWDECADES8"  value="7.224719870049579" />
         <Keyword name="$P8E"  value="0,0" />
         <Keyword name="#CFLOWDECADES7"  value="7.224719870049579" />
         <Keyword name="$P7E"  value="0,0" />
         <Keyword name="#CFLOWDECADES6"  value="7.224719870049579" />
         <Keyword name="$P6E"  value="0,0" />
         <Keyword name="#CFLOWDECADES5"  value="7.224719870049579" />
         <Keyword name="$P5E"  value="0,0" />
         <Keyword name="#CFLOWDECADES4"  value="7.224719870049579" />
         <Keyword name="$P4E"  value="0,0" />
         <Keyword name="#CFLOWDECADES3"  value="7.224719870049579" />
         <Keyword name="$P3E"  value="0,0" />
         <Keyword name="#CFLOWDECADES2"  value="7.224719870049579" />
         <Keyword name="$P2E"  value="0,0" />
         <Keyword name="#CFLOWDECADES1"  value="7.224719870049579" />
         <Keyword name="$P1E"  value="0,0" />
         <Keyword name="$P14N"  value="Time" />
         <Keyword name="$P13N"  value="Width" />
         <Keyword name="$P12N"  value="FL4-H" />
         <Keyword name="$P11N"  value="FL3-H" />
         <Keyword name="$P10N"  value="FL2-H" />
         <Keyword name="$P9N"  value="FL1-H" />
         <Keyword name="$P8N"  value="SSC-H" />
         <Keyword name="$P7N"  value="FSC-H" />
         <Keyword name="$P6N"  value="FL4-A" />
         <Keyword name="$P5N"  value="FL3-A" />
         <Keyword name="$P4N"  value="FL2-A" />
         <Keyword name="$P3N"  value="FL1-A" />
         <Keyword name="$P2N"  value="SSC-A" />
         <Keyword name="$P1N"  value="FSC-A" />
         <Keyword name="$P14R"  value="64" />
         <Keyword name="$P13R"  value="16777216" />
         <Keyword name="$P12R"  value="16777216" />
         <Keyword name="$P11R"  value="16777216" />
         <Keyword name="$P10R"  value="16777216" />
         <Keyword name="$P9R"  value="16777216" />
         <Keyword name="$P8R"  value="16777216" />
         <Keyword name="$P7R"  value="16777216" />
         <Keyword name="$P6R"  value="16777216" />
         <Keyword name="$P5R"  value="16777216" />
         <Keyword name="$P4R"  value="16777216" />
         <Keyword name="$P3R"  value="16777216" />
         <Keyword name="$P2R"  value="16777216" />
         <Keyword name="$P1R"  value="16777216" />
         <Keyword name="$P14B"  value="32" />
         <Keyword name="$P13B"  value="32" />
         <Keyword name="$P12B"  value="32" />
         <Keyword name="$P11B"  value="32" />
         <Keyword name="$P10B"  value="32" />
         <Keyword name="$P9B"  value="32" />
         <Keyword name="$P8B"  value="32" />
         <Keyword name="$P7B"  value="32" />
         <Keyword name="$P6B"  value="32" />
         <Keyword name="$P5B"  value="32" />
         <Keyword name="$P4B"  value="32" />
         <Keyword name="$P3B"  value="32" />
         <Keyword name="$P2B"  value="32" />
         <Keyword name="$P1B"  value="32" />
         <Keyword name="$PAR"  value="14" />
         <Keyword name="$NEXTDATA"  value="0" />
         <Keyword name="$BYTEORD"  value="4,3,2,1" />
         <Keyword name="$MODE"  value="L" />
         <Keyword name="$DATATYPE"  value="I" />
         <Keyword name="#SAMPLE"  value="A2" />
         <Keyword name="$SMNO"  value="A2" />
         <Keyword name="$FIL"  value="A02.fcs" />
         <Keyword name="FJ_FCS_VERSION"  value="3" />
         <Keyword name="$P15N"  value="Comp-FL1-A" />
         <Keyword name="$P15S"  value="FL1-A" />
         <Keyword name="$P15R"  value="16777216" />
         <Keyword name="$P16N"  value="Comp-FL2-A" />
         <Keyword name="$P16S"  value="FL2-A" />
         <Keyword name="$P16R"  value="16777216" />
         <Keyword name="$P17N"  value="Comp-FL3-A" />
         <Keyword name="$P17S"  value="FL3-A" />
         <Keyword name="$P17R"  value="16777216" />
         <Keyword name="$P18N"  value="Comp-FL4-A" />
         <Keyword name="$P18S"  value="FL4-A" />
         <Keyword name="$P18R"  value="16777216" />
         <Keyword name="$P19N"  value="Comp-FL1-H" />
         <Keyword name="$P19S"  value="FL1-H" />
         <Keyword name="$P19R"  value="16777216" />
         <Keyword name="$P20N"  value="Comp-FL2-H" />
         <Keyword name="$P20S"  value="FL2-H" />
         <Keyword name="$P20R"  value="16777216" />
         <Keyword name="$P21N"  value="Comp-FL3-H" />
         <Keyword name="$P21S"  value="FL3-H" />
         <Keyword name="$P21R"  value="16777216" />
         <Keyword name="$P22N"  value="Comp-FL4-H" />
         <Keyword name="$P22S"  value="FL4-H" />
         <Keyword name="$P22R"  value="16777216" />
         <Keyword name="$P14G"  value="1.0" />
       </Keywords>
       <SampleNode name="A02.fcs"  annotation=""  owningGroup=""  expanded="1"  sortPriority="10"  count="12290"  sampleID="2" >
         <Graph smoothing="0"  backColor="#ffffff"  foreColor="#000000"  type="Pseudocolor"  fast="1"  rowCount="12290" >
           <Axis dimension="x"  name="FSC-A"  label=""  auto="auto" />
           <Axis dimension="y"  name="SSC-A"  label=""  auto="auto" />
           <GraphSettings level="5%"  smoothingHighResolution="1"  contourHighResolution="1"  histogramSmoothingCount="0"  graphResolution="256"  showOutliers="0"  drawLargeDots="0"  dotsToDraw="8000"  tint="le.chartfill.tinted.40"  lineWeight="le.lineweight.normal"  lineStyle="le.linestyle.solid" />
           <GraphEnvironment showGrid="0"  showAxes="tnlTNL"  showGates="1"  showFreqOnPlots="1"  showGateNameOnPlots="1"  showMedians="0"  showUncomped="0"  addEventParam="0"  lastYAxisName="" >
             <TextTraits font="SansSerif"  size="12"  name="Labels"  style="plain"  color="#000000"  background="#00ffffff"  just="left" />
             <TextTraits font="SansSerif"  size="12"  name="LayoutGates"  style="plain"  color="#000000"  background="#00ffffff"  just="left" />
             <TextTraits font="SansSerif"  size="10"  name="Numbers"  style="plain"  color="#000000"  background="#00ffffff"  just="left" />
             <TextTraits font="SansSerif"  size="10"  name="Legend"  style="plain"  color="#000000"  background="#00ffffff"  just="left" />
             <WindowPosition x="729"  y="466"  width="390"  height="520"  displayed="1"  panelState="---" />
           </GraphEnvironment>
         </Graph>
         <Subpopulations>
           <Population name="GATE1"  annotation=""  owningGroup="All Samples"  expanded="1"  sortPriority="10"  count="10243" >
             <Graph smoothing="0"  backColor="#ffffff"  foreColor="#000000"  type="Pseudocolor"  fast="1"  rowCount="12290" >
               <Axis dimension="x"  name="FSC-A"  label=""  auto="auto" />
               <Axis dimension="y"  name="SSC-A"  label=""  auto="auto" />
               <GraphSettings level="5%"  smoothingHighResolution="1"  contourHighResolution="1"  histogramSmoothingCount="0"  graphResolution="256"  showOutliers="0"  drawLargeDots="0"  dotsToDraw="8000"  tint="le.chartfill.tinted.40"  lineWeight="le.lineweight.normal"  lineStyle="le.linestyle.solid" />
               <GraphEnvironment showGrid="0"  showAxes="tnlTNL"  showGates="1"  showFreqOnPlots="1"  showGateNameOnPlots="1"  showMedians="0"  showUncomped="0"  addEventParam="0"  lastYAxisName="" >
                 <TextTraits font="SansSerif"  size="12"  name="Labels"  style="plain"  color="#000000"  background="#00ffffff"  just="left" />
                 <TextTraits font="SansSerif"  size="12"  name="LayoutGates"  style="plain"  color="#000000"  background="#00ffffff"  just="left" />
                 <TextTraits font="SansSerif"  size="10"  name="Numbers"  style="plain"  color="#000000"  background="#00ffffff"  just="left" />
                 <TextTraits font="SansSerif"  size="10"  name="Legend"  style="plain"  color="#000000"  background="#00ffffff"  just="left" />
                 <WindowPosition x="729"  y="466"  width="390"  height="520"  displayed="1"  panelState="---" />
               </GraphEnvironment>
             </Graph>
             <Gate gating:id="ID927028538" >
               <gating:PolygonGate eventsInside="1"  annoOffsetX="0"  annoOffsetY="0"  tint="#000000"  isTinted="0"  lineWeight="Normal"  userDefined="1"  quadId="-1"  gateResolution="256" >
                 <gating:dimension>
                   <data-type:fcs-dimension data-type:name="FSC-A" />
                 </gating:dimension>
                 <gating:dimension>
                   <data-type:fcs-dimension data-type:name="SSC-A" />
                 </gating:dimension>
                 <gating:vertex>
                   <gating:coordinate data-type:value="2182402.0813008132" />
                   <gating:coordinate data-type:value="149796.5714285714" />
                 </gating:vertex>
                 <gating:vertex>
                   <gating:coordinate data-type:value="1705001.6260162601" />
                   <gating:coordinate data-type:value="898779.4285714285" />
                 </gating:vertex>
                 <gating:vertex>
                   <gating:coordinate data-type:value="1705001.6260162601" />
                   <gating:coordinate data-type:value="2022253.7142857143" />
                 </gating:vertex>
                 <gating:vertex>
                   <gating:coordinate data-type:value="2114202.0162601625" />
                   <gating:coordinate data-type:value="2846134.8571428573" />
                 </gating:vertex>
                 <gating:vertex>
                   <gating:coordinate data-type:value="3000802.861788618" />
                   <gating:coordinate data-type:value="3370422.8571428573" />
                 </gating:vertex>
                 <gating:vertex>
                   <gating:coordinate data-type:value="3819203.6422764226" />
                   <gating:coordinate data-type:value="3744914.285714286" />
                 </gating:vertex>
                 <gating:vertex>
                   <gating:coordinate data-type:value="4705804.4878048785" />
                   <gating:coordinate data-type:value="3969609.1428571427" />
                 </gating:vertex>
                 <gating:vertex>
                   <gating:coordinate data-type:value="5728805.463414635" />
                   <gating:coordinate data-type:value="4119405.714285714" />
                 </gating:vertex>
                 <gating:vertex>
                   <gating:coordinate data-type:value="6547206.243902439" />
                   <gating:coordinate data-type:value="4493897.142857143" />
                 </gating:vertex>
                 <gating:vertex>
                   <gating:coordinate data-type:value="7433807.089430895" />
                   <gating:coordinate data-type:value="4718592" />
                 </gating:vertex>
                 <gating:vertex>
                   <gating:coordinate data-type:value="8252207.869918699" />
                   <gating:coordinate data-type:value="5093083.428571428" />
                 </gating:vertex>
                 <gating:vertex>
                   <gating:coordinate data-type:value="9138808.715447154" />
                   <gating:coordinate data-type:value="5242880" />
                 </gating:vertex>
                 <gating:vertex>
                   <gating:coordinate data-type:value="10161809.69105691" />
                   <gating:coordinate data-type:value="5467574.857142857" />
                 </gating:vertex>
                 <gating:vertex>
                   <gating:coordinate data-type:value="10980210.471544715" />
                   <gating:coordinate data-type:value="5617371.428571428" />
                 </gating:vertex>
                 <gating:vertex>
                   <gating:coordinate data-type:value="11866811.31707317" />
                   <gating:coordinate data-type:value="5617371.428571428" />
                 </gating:vertex>
                 <gating:vertex>
                   <gating:coordinate data-type:value="12685212.097560976" />
                   <gating:coordinate data-type:value="5842066.285714285" />
                 </gating:vertex>
                 <gating:vertex>
                   <gating:coordinate data-type:value="13571812.943089431" />
                   <gating:coordinate data-type:value="5991862.857142857" />
                 </gating:vertex>
                 <gating:vertex>
                   <gating:coordinate data-type:value="14594813.918699186" />
                   <gating:coordinate data-type:value="5692269.714285715" />
                 </gating:vertex>
                 <gating:vertex>
                   <gating:coordinate data-type:value="15072214.373983739" />
                   <gating:coordinate data-type:value="4943286.857142857" />
                 </gating:vertex>
                 <gating:vertex>
                   <gating:coordinate data-type:value="15413214.699186992" />
                   <gating:coordinate data-type:value="4044507.4285714286" />
                 </gating:vertex>
                 <gating:vertex>
                   <gating:coordinate data-type:value="15617814.894308943" />
                   <gating:coordinate data-type:value="3070829.714285714" />
                 </gating:vertex>
                 <gating:vertex>
                   <gating:coordinate data-type:value="15004014.30894309" />
                   <gating:coordinate data-type:value="2022253.7142857143" />
                 </gating:vertex>
                 <gating:vertex>
                   <gating:coordinate data-type:value="14458413.788617887" />
                   <gating:coordinate data-type:value="1273270.857142857" />
                 </gating:vertex>
                 <gating:vertex>
                   <gating:coordinate data-type:value="13640013.008130081" />
                   <gating:coordinate data-type:value="1123474.2857142857" />
                 </gating:vertex>
                 <gating:vertex>
                   <gating:coordinate data-type:value="12753412.162601626" />
                   <gating:coordinate data-type:value="1123474.2857142857" />
                 </gating:vertex>
                 <gating:vertex>
                   <gating:coordinate data-type:value="11730411.18699187" />
                   <gating:coordinate data-type:value="898779.4285714285" />
                 </gating:vertex>
                 <gating:vertex>
                   <gating:coordinate data-type:value="10912010.406504065" />
                   <gating:coordinate data-type:value="748982.8571428572" />
                 </gating:vertex>
                 <gating:vertex>
                   <gating:coordinate data-type:value="10025409.56097561" />
                   <gating:coordinate data-type:value="748982.8571428572" />
                 </gating:vertex>
                 <gating:vertex>
                   <gating:coordinate data-type:value="9207008.780487806" />
                   <gating:coordinate data-type:value="374491.4285714286" />
                 </gating:vertex>
                 <gating:vertex>
                   <gating:coordinate data-type:value="8320407.934959349" />
                   <gating:coordinate data-type:value="149796.5714285714" />
                 </gating:vertex>
                 <gating:vertex>
                   <gating:coordinate data-type:value="7502007.154471545" />
                   <gating:coordinate data-type:value="-224694.8571428571" />
                 </gating:vertex>
                 <gating:vertex>
                   <gating:coordinate data-type:value="6615406.308943089" />
                   <gating:coordinate data-type:value="-599186.2857142857" />
                 </gating:vertex>
                 <gating:vertex>
                   <gating:coordinate data-type:value="5592405.333333333" />
                   <gating:coordinate data-type:value="-599186.2857142857" />
                 </gating:vertex>
                 <gating:vertex>
                   <gating:coordinate data-type:value="4569404.357723577" />
                   <gating:coordinate data-type:value="-599186.2857142857" />
                 </gating:vertex>
                 <gating:vertex>
                   <gating:coordinate data-type:value="3751003.5772357723" />
                   <gating:coordinate data-type:value="-449389.7142857143" />
                 </gating:vertex>
                 <gating:vertex>
                   <gating:coordinate data-type:value="2864402.7317073173" />
                   <gating:coordinate data-type:value="-74898.2857142857" />
                 </gating:vertex>
                 <gating:vertex>
                   <gating:coordinate data-type:value="2046001.9512195121" />
                   <gating:coordinate data-type:value="299593.1428571428" />
                 </gating:vertex>
                 <gating:vertex>
                   <gating:coordinate data-type:value="2046001.9512195121" />
                   <gating:coordinate data-type:value="299593.1428571428" />
                 </gating:vertex>
               </gating:PolygonGate>
             </Gate>
             <Subpopulations>
               <Population name="Q1: FL1-A- , FL2-A+"  annotation=""  owningGroup="All Samples"  expanded="1"  sortPriority="10"  count="34" >
                 <Graph smoothing="0"  backColor="#ffffff"  foreColor="#000000"  type="Pseudocolor"  fast="1"  rowCount="12290" >
                   <Axis dimension="x"  name="Comp-FL1-A"  label=""  auto="auto" />
                   <Axis dimension="y"  name="Comp-FL2-A"  label=""  auto="auto" />
                   <GraphSettings level="5%"  smoothingHighResolution="1"  contourHighResolution="1"  histogramSmoothingCount="0"  graphResolution="256"  showOutliers="0"  drawLargeDots="0"  dotsToDraw="8000"  tint="le.chartfill.tinted.40"  lineWeight="le.lineweight.normal"  lineStyle="le.linestyle.solid" />
                   <GraphEnvironment showGrid="0"  showAxes="tnlTNL"  showGates="1"  showFreqOnPlots="1"  showGateNameOnPlots="1"  showMedians="0"  showUncomped="0"  addEventParam="0"  lastYAxisName="" >
                    <TextTraits font="SansSerif"  size="12"  name="Labels"  style="plain"  color="#000000"  background="#00ffffff"  just="left" />
                    <TextTraits font="SansSerif"  size="12"  name="LayoutGates"  style="plain"  color="#000000"  background="#00ffffff"  just="left" />
                    <TextTraits font="SansSerif"  size="10"  name="Numbers"  style="plain"  color="#000000"  background="#00ffffff"  just="left" />
                    <TextTraits font="SansSerif"  size="10"  name="Legend"  style="plain"  color="#000000"  background="#00ffffff"  just="left" />
                    <WindowPosition x="729"  y="466"  width="390"  height="520"  displayed="1"  panelState="---" />
                   </GraphEnvironment>
                 </Graph>
                 <Gate gating:id="ID1408292784"  gating:parent_id="ID927028538" >
                   <gating:RectangleGate eventsInside="1"  annoOffsetX="0"  annoOffsetY="0"  tint="#000000"  isTinted="0"  lineWeight="Normal"  userDefined="1"  percentX="0"  percentY="0" >
                    <gating:dimension gating:max="106973.84154239247" >
                    <data-type:fcs-dimension data-type:name="Comp-FL1-A" />
                    </gating:dimension>
                    <gating:dimension gating:min="3240.981570273088" >
                    <data-type:fcs-dimension data-type:name="Comp-FL2-A" />
                    </gating:dimension>
                   </gating:RectangleGate>
                 </Gate>
               </Population>
               <Population name="Q2: FL1-A+ , FL2-A+"  annotation=""  owningGroup="All Samples"  expanded="1"  sortPriority="10"  count="149" >
                 <Graph smoothing="0"  backColor="#ffffff"  foreColor="#000000"  type="Pseudocolor"  fast="1"  rowCount="12290" >
                   <Axis dimension="x"  name="Comp-FL1-A"  label=""  auto="auto" />
                   <Axis dimension="y"  name="Comp-FL2-A"  label=""  auto="auto" />
                   <GraphSettings level="5%"  smoothingHighResolution="1"  contourHighResolution="1"  histogramSmoothingCount="0"  graphResolution="256"  showOutliers="0"  drawLargeDots="0"  dotsToDraw="8000"  tint="le.chartfill.tinted.40"  lineWeight="le.lineweight.normal"  lineStyle="le.linestyle.solid" />
                   <GraphEnvironment showGrid="0"  showAxes="tnlTNL"  showGates="1"  showFreqOnPlots="1"  showGateNameOnPlots="1"  showMedians="0"  showUncomped="0"  addEventParam="0"  lastYAxisName="" >
                    <TextTraits font="SansSerif"  size="12"  name="Labels"  style="plain"  color="#000000"  background="#00ffffff"  just="left" />
                    <TextTraits font="SansSerif"  size="12"  name="LayoutGates"  style="plain"  color="#000000"  background="#00ffffff"  just="left" />
                    <TextTraits font="SansSerif"  size="10"  name="Numbers"  style="plain"  color="#000000"  background="#00ffffff"  just="left" />
                    <TextTraits font="SansSerif"  size="10"  name="Legend"  style="plain"  color="#000000"  background="#00ffffff"  just="left" />
                    <WindowPosition x="729"  y="466"  width="390"  height="520"  displayed="1"  panelState="---" />
                   </GraphEnvironment>
                 </Graph>
                 <Gate gating:id="ID361725735"  gating:parent_id="ID927028538" >
                   <gating:RectangleGate eventsInside="1"  annoOffsetX="0"  annoOffsetY="0"  tint="#000000"  isTinted="0"  lineWeight="Normal"  userDefined="1"  percentX="0"  percentY="0" >
                    <gating:dimension gating:min="106973.84154239247" >
                    <data-type:fcs-dimension data-type:name="Comp-FL1-A" />
                    </gating:dimension>
                    <gating:dimension gating:min="3240.981570273088" >
                    <data-type:fcs-dimension data-type:name="Comp-FL2-A" />
                    </gating:dimension>
                   </gating:RectangleGate>
                 </Gate>
               </Population>
               <Population name="Q3: FL1-A+ , FL2-A-"  annotation=""  owningGroup="All Samples"  expanded="1"  sortPriority="10"  count="328" >
                 <Graph smoothing="0"  backColor="#ffffff"  foreColor="#000000"  type="Pseudocolor"  fast="1"  rowCount="12290" >
                   <Axis dimension="x"  name="Comp-FL1-A"  label=""  auto="auto" />
                   <Axis dimension="y"  name="Comp-FL2-A"  label=""  auto="auto" />
                   <GraphSettings level="5%"  smoothingHighResolution="1"  contourHighResolution="1"  histogramSmoothingCount="0"  graphResolution="256"  showOutliers="0"  drawLargeDots="0"  dotsToDraw="8000"  tint="le.chartfill.tinted.40"  lineWeight="le.lineweight.normal"  lineStyle="le.linestyle.solid" />
                   <GraphEnvironment showGrid="0"  showAxes="tnlTNL"  showGates="1"  showFreqOnPlots="1"  showGateNameOnPlots="1"  showMedians="0"  showUncomped="0"  addEventParam="0"  lastYAxisName="" >
                    <TextTraits font="SansSerif"  size="12"  name="Labels"  style="plain"  color="#000000"  background="#00ffffff"  just="left" />
                    <TextTraits font="SansSerif"  size="12"  name="LayoutGates"  style="plain"  color="#000000"  background="#00ffffff"  just="left" />
                    <TextTraits font="SansSerif"  size="10"  name="Numbers"  style="plain"  color="#000000"  background="#00ffffff"  just="left" />
                    <TextTraits font="SansSerif"  size="10"  name="Legend"  style="plain"  color="#000000"  background="#00ffffff"  just="left" />
                    <WindowPosition x="729"  y="466"  width="390"  height="520"  displayed="1"  panelState="---" />
                   </GraphEnvironment>
                 </Graph>
                 <Gate gating:id="ID2145707135"  gating:parent_id="ID927028538" >
                   <gating:RectangleGate eventsInside="1"  annoOffsetX="0"  annoOffsetY="0"  tint="#000000"  isTinted="0"  lineWeight="Normal"  userDefined="1"  percentX="0"  percentY="0" >
                    <gating:dimension gating:min="106973.84154239247" >
                    <data-type:fcs-dimension data-type:name="Comp-FL1-A" />
                    </gating:dimension>
                    <gating:dimension gating:max="3240.981570273088" >
                    <data-type:fcs-dimension data-type:name="Comp-FL2-A" />
                    </gating:dimension>
                   </gating:RectangleGate>
                 </Gate>
               </Population>
               <Population name="Q4: FL1-A- , FL2-A-"  annotation=""  owningGroup="All Samples"  expanded="1"  sortPriority="10"  count="9732" >
                 <Graph smoothing="0"  backColor="#ffffff"  foreColor="#000000"  type="Pseudocolor"  fast="1"  rowCount="12290" >
                   <Axis dimension="x"  name="Comp-FL1-A"  label=""  auto="auto" />
                   <Axis dimension="y"  name="Comp-FL2-A"  label=""  auto="auto" />
                   <GraphSettings level="5%"  smoothingHighResolution="1"  contourHighResolution="1"  histogramSmoothingCount="0"  graphResolution="256"  showOutliers="0"  drawLargeDots="0"  dotsToDraw="8000"  tint="le.chartfill.tinted.40"  lineWeight="le.lineweight.normal"  lineStyle="le.linestyle.solid" />
                   <GraphEnvironment showGrid="0"  showAxes="tnlTNL"  showGates="1"  showFreqOnPlots="1"  showGateNameOnPlots="1"  showMedians="0"  showUncomped="0"  addEventParam="0"  lastYAxisName="" >
                    <TextTraits font="SansSerif"  size="12"  name="Labels"  style="plain"  color="#000000"  background="#00ffffff"  just="left" />
                    <TextTraits font="SansSerif"  size="12"  name="LayoutGates"  style="plain"  color="#000000"  background="#00ffffff"  just="left" />
                    <TextTraits font="SansSerif"  size="10"  name="Numbers"  style="plain"  color="#000000"  background="#00ffffff"  just="left" />
                    <TextTraits font="SansSerif"  size="10"  name="Legend"  style="plain"  color="#000000"  background="#00ffffff"  just="left" />
                    <WindowPosition x="729"  y="466"  width="390"  height="520"  displayed="1"  panelState="---" />
                   </GraphEnvironment>
                 </Graph>
                 <Gate gating:id="ID1308956636"  gating:parent_id="ID927028538" >
                   <gating:RectangleGate eventsInside="1"  annoOffsetX="0"  annoOffsetY="0"  tint="#000000"  isTinted="0"  lineWeight="Normal"  userDefined="1"  percentX="0"  percentY="0" >
                    <gating:dimension gating:max="106973.84154239247" >
                    <data-type:fcs-dimension data-type:name="Comp-FL1-A" />
                    </gating:dimension>
                    <gating:dimension gating:max="3240.981570273088" >
                    <data-type:fcs-dimension data-type:name="Comp-FL2-A" />
                    </gating:dimension>
                   </gating:RectangleGate>
                 </Gate>
               </Population>
             </Subpopulations>
           </Population>
         </Subpopulations>
       </SampleNode>
     </Sample>
   </SampleList>
   <TableEditor title="FlowJo Tables:20220202"  current="Table" >
     <Table name="Table"  outputFile="file:/C:/Users/ningj/Table"  color="#00ffffff"  isBatch="0"  quickclose="0"  outputFormat="fj.document.type.table" >
       <PrintLayout flipPattern0="0"  rows="1"  columns="1"  padding="36"  header=""  footer=""  headerActive="0"  footerActive="0"  scalingMode="fj.print.scale.none"  scaling="1"  orientation="1"  width="595.2744"  height="841.8888"  imageableX="72"  imageableY="72"  imageableWidth="451.2744"  imageableHeight="697.8888" />
       <PageSection sectionName="header" >&lt;table width=&quot;100%&quot;&gt;&lt;tr&gt;&lt;td align=&quot;left&quot; valign=&quot;top&quot;&gt;&lt;IMG SRC=&quot;http://www.flowjo.com/home/images/logotypethin.png&quot;&gt;&lt;/IMG&gt;&lt;br/&gt;Tree Star, Inc.&lt;/td&gt;&lt;td align=&quot;right&quot; valign=&quot;top&quot;&gt;Page &lt;PageNumber/&gt;&lt;/td&gt;&lt;/tr&gt;&lt;/table&gt;</PageSection>
       <PageSection sectionName="footer" >&lt;table width=&quot;100%&quot;&gt;&lt;tr&gt;&lt;td align=&quot;left&quot;  valign=&quot;bottom&quot;&gt;&lt;LongDate/&gt;&lt;/td&gt;&lt;td align=&quot;right&quot; valign=&quot;bottom&quot;&gt;&lt;Version/&gt;&lt;/td&gt;&lt;/tr&gt;&lt;/table&gt;</PageSection>
       <Iteration iterationType="SAMPLE"  iterationValue=""  iterationKeyword=""  discriminator=""  panelSize="1"  groupName="workspaceSelection" />
     </Table>
   </TableEditor>
   <LayoutEditor title=""  current="Layout"  showGrid="0"  showPageBreaks="0"  showGuides="0"  showDebugOutput="0" >
     <Layout name="Layout"  outputFile="file:/C:/Users/ningj/Documents/Layout"  color="#00ffffff"  isBatch="0"  showGrid="0"  showRulers="1"  showDebugOutput="0"  showGuides="0"  showPageBreaks="1"  scale="1" >
       <PrintLayout flipPattern0="0"  rows="1"  columns="1"  padding="36"  header=""  footer=""  headerActive="0"  footerActive="0"  scalingMode="fj.print.scale.none"  scaling="1.7871396896"  orientation="1"  width="595.2744"  height="841.8888"  imageableX="72"  imageableY="72"  imageableWidth="451.2744"  imageableHeight="697.8888" />
       <PageSection sectionName="header" >&lt;table width=&quot;100%&quot;&gt;&lt;tr&gt;&lt;td align=&quot;left&quot; valign=&quot;top&quot;&gt;&lt;IMG SRC=&quot;http://www.flowjo.com/home/images/logotypethin.png&quot;&gt;&lt;/IMG&gt;&lt;br/&gt;Tree Star, Inc.&lt;/td&gt;&lt;td align=&quot;right&quot; valign=&quot;top&quot;&gt;Page &lt;PageNumber/&gt;&lt;/td&gt;&lt;/tr&gt;&lt;/table&gt;</PageSection>
       <PageSection sectionName="footer" >&lt;table width=&quot;100%&quot;&gt;&lt;tr&gt;&lt;td align=&quot;left&quot;  valign=&quot;bottom&quot;&gt;&lt;LongDate/&gt;&lt;/td&gt;&lt;td align=&quot;right&quot; valign=&quot;bottom&quot;&gt;&lt;Version/&gt;&lt;/td&gt;&lt;/tr&gt;&lt;/table&gt;</PageSection>
       <Iteration iterationType="OFF"  iterationValue="A02.fcs"  iterationKeyword=""  discriminator=""  panelSize="1"  groupName="All Samples" />
       <BatchSettings useCurrentGroup="1"  length="3"  name=""  order="ACROSS"  direction="COLUMNS"  append="0"  destination="toLayout"  separatePages="0"  launchApp="1"  header="0"  footer="0"  commandLineBatch="0" />
       <FigList>
         <ChartData x="159"  y="209"  width="0"  height="0"  lineWeight="Hairline"  fill="#ffffff"  stroke="#000000"  lineStyle="Solid"  gradientColor="#808080"  gradientStyle="le.gradientstyle.none"  enabled="1"  xScale="1"  yScale="1"  aspectRatioLock="0"  alpha="1"  figID="com.treestar.flowjo.charting.FigChartBox@743330e2#1643779536649"  rotation="0"  lock="0"  sizeLock="0"  contentLock="0"  wantsDrops="0"  dependents="1"  showSampleName="1"  showFullPath="1"  showFreq="0"  showCount="1"  showPopulationName="1"  showGraphTitle="0"  showMedians="0"  useShortName="1"  showKeyword="0"  keyword=""  showStatistic="0"  statistic=""  offsetHistograms="0"  offsetX="0"  offsetY="0"  flipH="0"  flipV="0"  showAdjunctHistograms="0"  scaleH="1"  scaleV="1"  panelIndex="-1"  z="0" >
           <Graph smoothing="0"  backColor="#ffffff"  foreColor="#d60000"  type="DotPlot"  fast="1"  rowCount="12290" >
             <Axis dimension="x"  name="Comp-FL1-A"  label=""  auto="auto" />
             <Axis dimension="y"  name="Comp-FL2-A"  label=""  auto="auto" />
             <GraphSettings level="5%"  smoothingHighResolution="1"  contourHighResolution="1"  histogramSmoothingCount="0"  graphResolution="256"  showOutliers="0"  drawLargeDots="0"  dotsToDraw="8000"  tint="le.chartfill.tinted.40"  lineWeight="le.lineweight.normal"  lineStyle="le.linestyle.solid" />
             <GraphEnvironment showGrid="0"  showAxes="tnTN"  showGates="1"  showFreqOnPlots="1"  showGateNameOnPlots="0"  showMedians="0"  showUncomped="0"  addEventParam="0"  lastYAxisName="" >
               <TextTraits font="SansSerif"  size="12"  name="Labels"  style="plain"  color="#000000"  background="#00ffffff"  just="left" />
               <TextTraits font="SansSerif"  size="12"  name="LayoutGates"  style="plain"  color="#000000"  background="#00ffffff"  just="left" />
               <TextTraits font="SansSerif"  size="10"  name="Numbers"  style="plain"  color="#000000"  background="#00ffffff"  just="left" />
               <TextTraits font="SansSerif"  size="10"  name="Legend"  style="plain"  color="#000000"  background="#00ffffff"  just="left" />
               <WindowPosition x="729"  y="466"  width="390"  height="520"  displayed="1"  panelState="---" />
             </GraphEnvironment>
           </Graph>
           <Annotation lineWeight="NoLine"  fill="#00ffffff"  stroke="#808080"  lineStyle="Solid"  gradientColor="#808080"  gradientStyle="le.gradientstyle.none"  enabled="1"  xScale="1"  yScale="1"  aspectRatioLock="0"  alpha="1"  figID="com.treestar.flowjo.charting.FigChartAnnotation@26a21ac2#1643779536662"  rotation="0"  lock="0"  sizeLock="0"  contentLock="0"  wantsDrops="0"  autoFitContents="0"  autoMinimumSize="1"  padding="5,5,5,5" >
             <Content>&amp;lt;font color=&amp;quot;#000000&amp;quot; face=&amp;quot;SansSerif&amp;quot; style=&amp;quot;font-size:12pt;&amp;quot;&amp;gt;&amp;#xA;&amp;lt;input value=&amp;quot;%3CAnno+name%3D%22fj.anno.samplename%22+%2F%3E&amp;quot; style=&amp;quot;font-style:; color:#000000; font-family:SansSerif; font-weight:normal;&amp;quot; type=&amp;quot;fjml&amp;quot;&amp;gt;&amp;lt;br style=&amp;quot;font-style:; color:#000000; font-family:SansSerif; font-weight:normal;&amp;quot;&amp;gt;&amp;lt;input value=&amp;quot;%3CAnno+name%3D%22fj.anno.popname%22+%2F%3E&amp;quot; style=&amp;quot;font-style:; color:#000000; font-family:SansSerif; font-weight:normal;&amp;quot; type=&amp;quot;fjml&amp;quot;&amp;gt;&amp;lt;br style=&amp;quot;font-style:; color:#000000; font-family:SansSerif; font-weight:normal;&amp;quot;&amp;gt;&amp;lt;input value=&amp;quot;%3CStatistic+name%3D%22Count%22++id%3D%22%22++ancestor%3D%22%22+%2F%3E&amp;quot; style=&amp;quot;font-style:; color:#000000; font-family:SansSerif; font-weight:normal;&amp;quot; type=&amp;quot;fjml&amp;quot;&amp;gt;&amp;lt;/font&amp;gt;</Content>
             <WindowPosition x="0"  y="340"  width="56"  height="70"  displayed="0"  panelState="" />
           </Annotation>
           <Legend lineWeight="Hairline"  fill="#ffffff"  stroke="#000000"  lineStyle="Solid"  gradientColor="#808080"  gradientStyle="le.gradientstyle.none"  enabled="1"  xScale="1"  yScale="1"  aspectRatioLock="0"  alpha="1"  figID="com.treestar.flowjo.charting.legend.FigLegend@5c8aca5e#1643779536662"  rotation="0"  lock="0"  sizeLock="0"  contentLock="0"  wantsDrops="0"  rows="3"  columns="4"  drawGrid="1"  autoFitContents="0"  showHeader="1" >
             <RowSizes>
               <Size index="0"  value="15" />
               <Size index="1"  value="15" />
               <Size index="2"  value="15" />
             </RowSizes>
             <ColSizes>
               <Size index="0"  value="15" />
               <Size index="1"  value="15" />
               <Size index="2"  value="15" />
               <Size index="3"  value="15" />
             </ColSizes>
             <WindowPosition x="280"  y="0"  width="60"  height="45"  displayed="0"  panelState="" />
             <Columns>
               <Anno name="fj.anno.samplename" />
               <Anno name="fj.anno.popname" />
               <Statistic name="Count"  id=""  ancestor="" />
             </Columns>
           </Legend>
           <Ancestry lineWeight="Hairline"  fill="#ffffff"  stroke="#000000"  lineStyle="Solid"  gradientColor="#808080"  gradientStyle="le.gradientstyle.none"  enabled="1"  xScale="1"  yScale="1"  aspectRatioLock="0"  alpha="1"  figID="com.treestar.flowjo.charting.FigChartRow@4af42ea0#1643779536658"  rotation="0"  lock="0"  sizeLock="0"  contentLock="0"  wantsDrops="0"  backgating="0"  horizontal="0"  backgatingLargeDots="0"  backgatingContours="0" >
             <WindowPosition x="264"  y="-1"  width="140"  height="140"  displayed="0"  panelState="" />
           </Ancestry>
           <Multigraph lineWeight="Hairline"  fill="#00ffffff"  stroke="#000000"  lineStyle="Solid"  gradientColor="#808080"  gradientStyle="le.gradientstyle.none"  enabled="1"  xScale="1"  yScale="1"  aspectRatioLock="1"  alpha="1"  figID="com.treestar.flowjo.charting.FigChartGrid@652130d1#1643779536661"  rotation="0"  lock="0"  sizeLock="0"  contentLock="0"  wantsDrops="0"  annoOffsetX="0"  annoOffsetY="0"  type="NONE"  rows="0"  columns="0" >
             <WindowPosition x="0"  y="0"  width="0"  height="1"  displayed="0"  panelState="" />
             <Parameters/>
           </Multigraph>
           <PopModelList>
             <DataLayer path="GATE1"  panelValue="1"  discriminatorValue=""  sampleGMID="0"  sampleID="2" >
               <LegendSpec color="#d60000"  text=""  chartFill="le.chartfill.tinted.40"  lineWeight="Normal"  lineStyle="Solid"  control="0" />
             </DataLayer>
           </PopModelList>
           <WindowPosition x="159"  y="209"  width="256"  height="256"  displayed="1"  panelState="" />
         </ChartData>
         <ChartData x="159"  y="617"  width="0"  height="0"  lineWeight="Hairline"  fill="#ffffff"  stroke="#000000"  lineStyle="Solid"  gradientColor="#808080"  gradientStyle="le.gradientstyle.none"  enabled="1"  xScale="1"  yScale="1"  aspectRatioLock="0"  alpha="1"  figID="com.treestar.flowjo.charting.FigChartBox@6b5c9416#1643779542583"  rotation="0"  lock="0"  sizeLock="0"  contentLock="0"  wantsDrops="0"  dependents="1"  showSampleName="1"  showFullPath="1"  showFreq="0"  showCount="1"  showPopulationName="1"  showGraphTitle="0"  showMedians="0"  useShortName="1"  showKeyword="0"  keyword=""  showStatistic="0"  statistic=""  offsetHistograms="0"  offsetX="0"  offsetY="0"  flipH="0"  flipV="0"  showAdjunctHistograms="0"  scaleH="1"  scaleV="1"  panelIndex="-1"  z="9" >
           <Graph smoothing="0"  backColor="#ffffff"  foreColor="#d60000"  type="DotPlot"  fast="1"  rowCount="11279" >
             <Axis dimension="x"  name="Comp-FL1-A"  label=""  auto="auto" />
             <Axis dimension="y"  name="Comp-FL2-A"  label=""  auto="auto" />
             <GraphSettings level="5%"  smoothingHighResolution="1"  contourHighResolution="1"  histogramSmoothingCount="0"  graphResolution="256"  showOutliers="0"  drawLargeDots="0"  dotsToDraw="8000"  tint="le.chartfill.tinted.40"  lineWeight="le.lineweight.normal"  lineStyle="le.linestyle.solid" />
             <GraphEnvironment showGrid="0"  showAxes="tnTN"  showGates="1"  showFreqOnPlots="1"  showGateNameOnPlots="0"  showMedians="0"  showUncomped="0"  addEventParam="0"  lastYAxisName="" >
               <TextTraits font="SansSerif"  size="12"  name="Labels"  style="plain"  color="#000000"  background="#00ffffff"  just="left" />
               <TextTraits font="SansSerif"  size="12"  name="LayoutGates"  style="plain"  color="#000000"  background="#00ffffff"  just="left" />
               <TextTraits font="SansSerif"  size="10"  name="Numbers"  style="plain"  color="#000000"  background="#00ffffff"  just="left" />
               <TextTraits font="SansSerif"  size="10"  name="Legend"  style="plain"  color="#000000"  background="#00ffffff"  just="left" />
               <WindowPosition x="729"  y="466"  width="390"  height="520"  displayed="1"  panelState="---" />
             </GraphEnvironment>
           </Graph>
           <Annotation lineWeight="NoLine"  fill="#00ffffff"  stroke="#808080"  lineStyle="Solid"  gradientColor="#808080"  gradientStyle="le.gradientstyle.none"  enabled="1"  xScale="1"  yScale="1"  aspectRatioLock="0"  alpha="1"  figID="com.treestar.flowjo.charting.FigChartAnnotation@7bfbfeae#1643779542603"  rotation="0"  lock="0"  sizeLock="0"  contentLock="0"  wantsDrops="0"  autoFitContents="0"  autoMinimumSize="1"  padding="5,5,5,5" >
             <Content>&amp;lt;font color=&amp;quot;#000000&amp;quot; face=&amp;quot;SansSerif&amp;quot; style=&amp;quot;font-size:12pt;&amp;quot;&amp;gt;&amp;#xA;&amp;lt;input value=&amp;quot;%3CAnno+name%3D%22fj.anno.samplename%22+%2F%3E&amp;quot; style=&amp;quot;font-style:; color:#000000; font-family:SansSerif; font-weight:normal;&amp;quot; type=&amp;quot;fjml&amp;quot;&amp;gt;&amp;lt;br style=&amp;quot;font-style:; color:#000000; font-family:SansSerif; font-weight:normal;&amp;quot;&amp;gt;&amp;lt;input value=&amp;quot;%3CAnno+name%3D%22fj.anno.popname%22+%2F%3E&amp;quot; style=&amp;quot;font-style:; color:#000000; font-family:SansSerif; font-weight:normal;&amp;quot; type=&amp;quot;fjml&amp;quot;&amp;gt;&amp;lt;br style=&amp;quot;font-style:; color:#000000; font-family:SansSerif; font-weight:normal;&amp;quot;&amp;gt;&amp;lt;input value=&amp;quot;%3CStatistic+name%3D%22Count%22++id%3D%22%22++ancestor%3D%22%22+%2F%3E&amp;quot; style=&amp;quot;font-style:; color:#000000; font-family:SansSerif; font-weight:normal;&amp;quot; type=&amp;quot;fjml&amp;quot;&amp;gt;&amp;lt;/font&amp;gt;</Content>
             <WindowPosition x="0"  y="340"  width="81"  height="70"  displayed="0"  panelState="" />
           </Annotation>
           <Legend lineWeight="Hairline"  fill="#ffffff"  stroke="#000000"  lineStyle="Solid"  gradientColor="#808080"  gradientStyle="le.gradientstyle.none"  enabled="1"  xScale="1"  yScale="1"  aspectRatioLock="0"  alpha="1"  figID="com.treestar.flowjo.charting.legend.FigLegend@5d0d9119#1643779542603"  rotation="0"  lock="0"  sizeLock="0"  contentLock="0"  wantsDrops="0"  rows="3"  columns="4"  drawGrid="1"  autoFitContents="0"  showHeader="1" >
             <RowSizes>
               <Size index="0"  value="15" />
               <Size index="1"  value="15" />
               <Size index="2"  value="15" />
             </RowSizes>
             <ColSizes>
               <Size index="0"  value="15" />
               <Size index="1"  value="15" />
               <Size index="2"  value="15" />
               <Size index="3"  value="15" />
             </ColSizes>
             <WindowPosition x="280"  y="0"  width="60"  height="45"  displayed="0"  panelState="" />
             <Columns>
               <Anno name="fj.anno.samplename" />
               <Anno name="fj.anno.popname" />
               <Statistic name="Count"  id=""  ancestor="" />
             </Columns>
           </Legend>
           <Ancestry lineWeight="Hairline"  fill="#ffffff"  stroke="#000000"  lineStyle="Solid"  gradientColor="#808080"  gradientStyle="le.gradientstyle.none"  enabled="1"  xScale="1"  yScale="1"  aspectRatioLock="0"  alpha="1"  figID="com.treestar.flowjo.charting.FigChartRow@4f67c097#1643779542595"  rotation="0"  lock="0"  sizeLock="0"  contentLock="0"  wantsDrops="0"  backgating="0"  horizontal="0"  backgatingLargeDots="0"  backgatingContours="0" >
             <WindowPosition x="264"  y="-1"  width="140"  height="140"  displayed="0"  panelState="" />
           </Ancestry>
           <Multigraph lineWeight="Hairline"  fill="#00ffffff"  stroke="#000000"  lineStyle="Solid"  gradientColor="#808080"  gradientStyle="le.gradientstyle.none"  enabled="1"  xScale="1"  yScale="1"  aspectRatioLock="1"  alpha="1"  figID="com.treestar.flowjo.charting.FigChartGrid@2495223b#1643779542598"  rotation="0"  lock="0"  sizeLock="0"  contentLock="0"  wantsDrops="0"  annoOffsetX="0"  annoOffsetY="0"  type="NONE"  rows="0"  columns="0" >
             <WindowPosition x="0"  y="0"  width="0"  height="1"  displayed="0"  panelState="" />
             <Parameters/>
           </Multigraph>
           <PopModelList>
             <DataLayer path="GATE1"  panelValue="1"  discriminatorValue=""  sampleGMID="1"  sampleID="1" >
               <LegendSpec color="#d60000"  text=""  chartFill="le.chartfill.tinted.40"  lineWeight="Normal"  lineStyle="Solid"  control="0" />
             </DataLayer>
           </PopModelList>
           <WindowPosition x="159"  y="617"  width="256"  height="256"  displayed="1"  panelState="" />
         </ChartData>
         <ChartData x="530"  y="209"  width="0"  height="0"  lineWeight="Hairline"  fill="#ffffff"  stroke="#000000"  lineStyle="Solid"  gradientColor="#808080"  gradientStyle="le.gradientstyle.none"  enabled="1"  xScale="1"  yScale="1"  aspectRatioLock="0"  alpha="1"  figID="com.treestar.flowjo.charting.FigChartBox@61c658c9#1643779546975"  rotation="0"  lock="0"  sizeLock="0"  contentLock="0"  wantsDrops="0"  dependents="1"  showSampleName="1"  showFullPath="1"  showFreq="0"  showCount="1"  showPopulationName="1"  showGraphTitle="0"  showMedians="0"  useShortName="1"  showKeyword="0"  keyword=""  showStatistic="0"  statistic=""  offsetHistograms="0"  offsetX="0"  offsetY="0"  flipH="0"  flipV="0"  showAdjunctHistograms="0"  scaleH="1"  scaleV="1"  panelIndex="-1"  z="18" >
           <Graph smoothing="0"  backColor="#ffffff"  foreColor="#d60000"  type="DotPlot"  fast="1"  rowCount="11377" >
             <Axis dimension="x"  name="Comp-FL1-A"  label=""  auto="auto" />
             <Axis dimension="y"  name="Comp-FL2-A"  label=""  auto="auto" />
             <GraphSettings level="5%"  smoothingHighResolution="1"  contourHighResolution="1"  histogramSmoothingCount="0"  graphResolution="256"  showOutliers="0"  drawLargeDots="0"  dotsToDraw="8000"  tint="le.chartfill.tinted.40"  lineWeight="le.lineweight.normal"  lineStyle="le.linestyle.solid" />
             <GraphEnvironment showGrid="0"  showAxes="tnTN"  showGates="1"  showFreqOnPlots="1"  showGateNameOnPlots="0"  showMedians="0"  showUncomped="0"  addEventParam="0"  lastYAxisName="" >
               <TextTraits font="SansSerif"  size="12"  name="Labels"  style="plain"  color="#000000"  background="#00ffffff"  just="left" />
               <TextTraits font="SansSerif"  size="12"  name="LayoutGates"  style="plain"  color="#000000"  background="#00ffffff"  just="left" />
               <TextTraits font="SansSerif"  size="10"  name="Numbers"  style="plain"  color="#000000"  background="#00ffffff"  just="left" />
               <TextTraits font="SansSerif"  size="10"  name="Legend"  style="plain"  color="#000000"  background="#00ffffff"  just="left" />
               <WindowPosition x="729"  y="466"  width="390"  height="520"  displayed="1"  panelState="---" />
             </GraphEnvironment>
           </Graph>
           <Annotation lineWeight="NoLine"  fill="#00ffffff"  stroke="#808080"  lineStyle="Solid"  gradientColor="#808080"  gradientStyle="le.gradientstyle.none"  enabled="1"  xScale="1"  yScale="1"  aspectRatioLock="0"  alpha="1"  figID="com.treestar.flowjo.charting.FigChartAnnotation@79f65b0e#1643779546988"  rotation="0"  lock="0"  sizeLock="0"  contentLock="0"  wantsDrops="0"  autoFitContents="0"  autoMinimumSize="1"  padding="5,5,5,5" >
             <Content>&amp;lt;font color=&amp;quot;#000000&amp;quot; face=&amp;quot;SansSerif&amp;quot; style=&amp;quot;font-size:12pt;&amp;quot;&amp;gt;&amp;#xA;&amp;lt;input value=&amp;quot;%3CAnno+name%3D%22fj.anno.samplename%22+%2F%3E&amp;quot; style=&amp;quot;font-style:; color:#000000; font-family:SansSerif; font-weight:normal;&amp;quot; type=&amp;quot;fjml&amp;quot;&amp;gt;&amp;lt;br style=&amp;quot;font-style:; color:#000000; font-family:SansSerif; font-weight:normal;&amp;quot;&amp;gt;&amp;lt;input value=&amp;quot;%3CAnno+name%3D%22fj.anno.popname%22+%2F%3E&amp;quot; style=&amp;quot;font-style:; color:#000000; font-family:SansSerif; font-weight:normal;&amp;quot; type=&amp;quot;fjml&amp;quot;&amp;gt;&amp;lt;br style=&amp;quot;font-style:; color:#000000; font-family:SansSerif; font-weight:normal;&amp;quot;&amp;gt;&amp;lt;input value=&amp;quot;%3CStatistic+name%3D%22Count%22++id%3D%22%22++ancestor%3D%22%22+%2F%3E&amp;quot; style=&amp;quot;font-style:; color:#000000; font-family:SansSerif; font-weight:normal;&amp;quot; type=&amp;quot;fjml&amp;quot;&amp;gt;&amp;lt;/font&amp;gt;</Content>
             <WindowPosition x="0"  y="340"  width="83"  height="70"  displayed="0"  panelState="" />
           </Annotation>
           <Legend lineWeight="Hairline"  fill="#ffffff"  stroke="#000000"  lineStyle="Solid"  gradientColor="#808080"  gradientStyle="le.gradientstyle.none"  enabled="1"  xScale="1"  yScale="1"  aspectRatioLock="0"  alpha="1"  figID="com.treestar.flowjo.charting.legend.FigLegend@1cd432b0#1643779546988"  rotation="0"  lock="0"  sizeLock="0"  contentLock="0"  wantsDrops="0"  rows="3"  columns="4"  drawGrid="1"  autoFitContents="0"  showHeader="1" >
             <RowSizes>
               <Size index="0"  value="15" />
               <Size index="1"  value="15" />
               <Size index="2"  value="15" />
             </RowSizes>
             <ColSizes>
               <Size index="0"  value="15" />
               <Size index="1"  value="15" />
               <Size index="2"  value="15" />
               <Size index="3"  value="15" />
             </ColSizes>
             <WindowPosition x="280"  y="0"  width="60"  height="45"  displayed="0"  panelState="" />
             <Columns>
               <Anno name="fj.anno.samplename" />
               <Anno name="fj.anno.popname" />
               <Statistic name="Count"  id=""  ancestor="" />
             </Columns>
           </Legend>
           <Ancestry lineWeight="Hairline"  fill="#ffffff"  stroke="#000000"  lineStyle="Solid"  gradientColor="#808080"  gradientStyle="le.gradientstyle.none"  enabled="1"  xScale="1"  yScale="1"  aspectRatioLock="0"  alpha="1"  figID="com.treestar.flowjo.charting.FigChartRow@65312942#1643779546983"  rotation="0"  lock="0"  sizeLock="0"  contentLock="0"  wantsDrops="0"  backgating="0"  horizontal="0"  backgatingLargeDots="0"  backgatingContours="0" >
             <WindowPosition x="264"  y="-1"  width="140"  height="140"  displayed="0"  panelState="" />
           </Ancestry>
           <Multigraph lineWeight="Hairline"  fill="#00ffffff"  stroke="#000000"  lineStyle="Solid"  gradientColor="#808080"  gradientStyle="le.gradientstyle.none"  enabled="1"  xScale="1"  yScale="1"  aspectRatioLock="1"  alpha="1"  figID="com.treestar.flowjo.charting.FigChartGrid@590864d2#1643779546987"  rotation="0"  lock="0"  sizeLock="0"  contentLock="0"  wantsDrops="0"  annoOffsetX="0"  annoOffsetY="0"  type="NONE"  rows="0"  columns="0" >
             <WindowPosition x="0"  y="0"  width="0"  height="1"  displayed="0"  panelState="" />
             <Parameters/>
           </Multigraph>
           <PopModelList>
             <DataLayer path="GATE1"  panelValue="1"  discriminatorValue=""  sampleGMID="2"  sampleID="3" >
               <LegendSpec color="#d60000"  text=""  chartFill="le.chartfill.tinted.40"  lineWeight="Normal"  lineStyle="Solid"  control="0" />
             </DataLayer>
           </PopModelList>
           <WindowPosition x="530"  y="209"  width="256"  height="256"  displayed="1"  panelState="" />
         </ChartData>
         <ChartData x="530"  y="617"  width="0"  height="0"  lineWeight="Hairline"  fill="#ffffff"  stroke="#000000"  lineStyle="Solid"  gradientColor="#808080"  gradientStyle="le.gradientstyle.none"  enabled="1"  xScale="1"  yScale="1"  aspectRatioLock="0"  alpha="1"  figID="com.treestar.flowjo.charting.FigChartBox@1b23b8f7#1643779551676"  rotation="0"  lock="0"  sizeLock="0"  contentLock="0"  wantsDrops="0"  dependents="1"  showSampleName="1"  showFullPath="1"  showFreq="0"  showCount="1"  showPopulationName="1"  showGraphTitle="0"  showMedians="0"  useShortName="1"  showKeyword="0"  keyword=""  showStatistic="0"  statistic=""  offsetHistograms="0"  offsetX="0"  offsetY="0"  flipH="0"  flipV="0"  showAdjunctHistograms="0"  scaleH="1"  scaleV="1"  panelIndex="-1"  z="27" >
           <Graph smoothing="0"  backColor="#ffffff"  foreColor="#d60000"  type="DotPlot"  fast="1"  rowCount="12035" >
             <Axis dimension="x"  name="Comp-FL1-A"  label=""  auto="auto" />
             <Axis dimension="y"  name="Comp-FL2-A"  label=""  auto="auto" />
             <GraphSettings level="5%"  smoothingHighResolution="1"  contourHighResolution="1"  histogramSmoothingCount="0"  graphResolution="256"  showOutliers="0"  drawLargeDots="0"  dotsToDraw="8000"  tint="le.chartfill.tinted.40"  lineWeight="le.lineweight.normal"  lineStyle="le.linestyle.solid" />
             <GraphEnvironment showGrid="0"  showAxes="tnTN"  showGates="1"  showFreqOnPlots="1"  showGateNameOnPlots="0"  showMedians="0"  showUncomped="0"  addEventParam="0"  lastYAxisName="" >
               <TextTraits font="SansSerif"  size="12"  name="Labels"  style="plain"  color="#000000"  background="#00ffffff"  just="left" />
               <TextTraits font="SansSerif"  size="12"  name="LayoutGates"  style="plain"  color="#000000"  background="#00ffffff"  just="left" />
               <TextTraits font="SansSerif"  size="10"  name="Numbers"  style="plain"  color="#000000"  background="#00ffffff"  just="left" />
               <TextTraits font="SansSerif"  size="10"  name="Legend"  style="plain"  color="#000000"  background="#00ffffff"  just="left" />
               <WindowPosition x="729"  y="466"  width="390"  height="520"  displayed="1"  panelState="---" />
             </GraphEnvironment>
           </Graph>
           <Annotation lineWeight="NoLine"  fill="#00ffffff"  stroke="#808080"  lineStyle="Solid"  gradientColor="#808080"  gradientStyle="le.gradientstyle.none"  enabled="1"  xScale="1"  yScale="1"  aspectRatioLock="0"  alpha="1"  figID="com.treestar.flowjo.charting.FigChartAnnotation@44ce3dad#1643779551687"  rotation="0"  lock="0"  sizeLock="0"  contentLock="0"  wantsDrops="0"  autoFitContents="0"  autoMinimumSize="1"  padding="5,5,5,5" >
             <Content>&amp;lt;font color=&amp;quot;#000000&amp;quot; face=&amp;quot;SansSerif&amp;quot; style=&amp;quot;font-size:12pt;&amp;quot;&amp;gt;&amp;#xA;&amp;lt;input value=&amp;quot;%3CAnno+name%3D%22fj.anno.samplename%22+%2F%3E&amp;quot; style=&amp;quot;font-style:; color:#000000; font-family:SansSerif; font-weight:normal;&amp;quot; type=&amp;quot;fjml&amp;quot;&amp;gt;&amp;lt;br style=&amp;quot;font-style:; color:#000000; font-family:SansSerif; font-weight:normal;&amp;quot;&amp;gt;&amp;lt;input value=&amp;quot;%3CAnno+name%3D%22fj.anno.popname%22+%2F%3E&amp;quot; style=&amp;quot;font-style:; color:#000000; font-family:SansSerif; font-weight:normal;&amp;quot; type=&amp;quot;fjml&amp;quot;&amp;gt;&amp;lt;br style=&amp;quot;font-style:; color:#000000; font-family:SansSerif; font-weight:normal;&amp;quot;&amp;gt;&amp;lt;input value=&amp;quot;%3CStatistic+name%3D%22Count%22++id%3D%22%22++ancestor%3D%22%22+%2F%3E&amp;quot; style=&amp;quot;font-style:; color:#000000; font-family:SansSerif; font-weight:normal;&amp;quot; type=&amp;quot;fjml&amp;quot;&amp;gt;&amp;lt;/font&amp;gt;</Content>
             <WindowPosition x="0"  y="340"  width="78"  height="70"  displayed="0"  panelState="" />
           </Annotation>
           <Legend lineWeight="Hairline"  fill="#ffffff"  stroke="#000000"  lineStyle="Solid"  gradientColor="#808080"  gradientStyle="le.gradientstyle.none"  enabled="1"  xScale="1"  yScale="1"  aspectRatioLock="0"  alpha="1"  figID="com.treestar.flowjo.charting.legend.FigLegend@40334c25#1643779551687"  rotation="0"  lock="0"  sizeLock="0"  contentLock="0"  wantsDrops="0"  rows="3"  columns="4"  drawGrid="1"  autoFitContents="0"  showHeader="1" >
             <RowSizes>
               <Size index="0"  value="15" />
               <Size index="1"  value="15" />
               <Size index="2"  value="15" />
             </RowSizes>
             <ColSizes>
               <Size index="0"  value="15" />
               <Size index="1"  value="15" />
               <Size index="2"  value="15" />
               <Size index="3"  value="15" />
             </ColSizes>
             <WindowPosition x="280"  y="0"  width="60"  height="45"  displayed="0"  panelState="" />
             <Columns>
               <Anno name="fj.anno.samplename" />
               <Anno name="fj.anno.popname" />
               <Statistic name="Count"  id=""  ancestor="" />
             </Columns>
           </Legend>
           <Ancestry lineWeight="Hairline"  fill="#ffffff"  stroke="#000000"  lineStyle="Solid"  gradientColor="#808080"  gradientStyle="le.gradientstyle.none"  enabled="1"  xScale="1"  yScale="1"  aspectRatioLock="0"  alpha="1"  figID="com.treestar.flowjo.charting.FigChartRow@28294944#1643779551683"  rotation="0"  lock="0"  sizeLock="0"  contentLock="0"  wantsDrops="0"  backgating="0"  horizontal="0"  backgatingLargeDots="0"  backgatingContours="0" >
             <WindowPosition x="264"  y="-1"  width="140"  height="140"  displayed="0"  panelState="" />
           </Ancestry>
           <Multigraph lineWeight="Hairline"  fill="#00ffffff"  stroke="#000000"  lineStyle="Solid"  gradientColor="#808080"  gradientStyle="le.gradientstyle.none"  enabled="1"  xScale="1"  yScale="1"  aspectRatioLock="1"  alpha="1"  figID="com.treestar.flowjo.charting.FigChartGrid@49a1afb1#1643779551686"  rotation="0"  lock="0"  sizeLock="0"  contentLock="0"  wantsDrops="0"  annoOffsetX="0"  annoOffsetY="0"  type="NONE"  rows="0"  columns="0" >
             <WindowPosition x="0"  y="0"  width="0"  height="1"  displayed="0"  panelState="" />
             <Parameters/>
           </Multigraph>
           <PopModelList>
             <DataLayer path="GATE1"  panelValue="1"  discriminatorValue=""  sampleGMID="3"  sampleID="4" >
               <LegendSpec color="#d60000"  text=""  chartFill="le.chartfill.tinted.40"  lineWeight="Normal"  lineStyle="Solid"  control="0" />
             </DataLayer>
           </PopModelList>
           <WindowPosition x="530"  y="617"  width="256"  height="256"  displayed="1"  panelState="" />
         </ChartData>
       </FigList>
     </Layout>
     <WindowPosition x="123"  y="-4"  width="2441"  height="1448"  displayed="1" />
   </LayoutEditor>
   <Scripts>
     <Script lang="text/javascript"  name="New Script" />
   </Scripts>
   <Exports/>
   <SOPS/>
   <experiment/>
 </Workspace>
